# Supplementary material for: Fatty Acid Desaturases: Uncovering Their Involvement in Grapevine Defence against Downy Mildew
Source: Int J Mol Sci. 2021 May 22;22(11):5473. doi: 10.3390/ijms22115473 (PMC8196838; doi:10.3390/ijms22115473)
Supplement: Supplementary file 1 [file ijms-22-05473-s001.zip]

Archive with 3 entries (3 files):
- Supplementary_Figure_S1-4.pdf
- Supplementary_table S2.xlsx
- Supplementary_table_S1_S3-7.pdf
