# Supplementary material for: Fatty Acid Desaturases: Uncovering Their Involvement in Grapevine Defence against Downy Mildew
Source: Int J Mol Sci. 2021 May 22;22(11):5473. doi: 10.3390/ijms22115473 (PMC8196838; doi:10.3390/ijms22115473)
Supplement: Supplementary file 1 [file ijms-22-05473-s001.zip › Supplementary_table S2.xlsx]

## Sheet: Cis-elements
Supplementary Table S2. Cis-element analysis of Vitis vinifera fatty acid desaturases gene promoters.
VviFAD2-1	ABRE	ACGTG	925	5	-	Arabidopsis thaliana	cis-acting element involved in the abscisic acid responsiveness
VviFAD2-1	ABRE	GACACGTGGC	1955	9	+	Triticum aestivum	cis-acting element involved in the abscisic acid responsiveness
VviFAD2-1	ABRE	CACGTG	1957	6	-	Arabidopsis thaliana	cis-acting element involved in the abscisic acid responsiveness
VviFAD2-1	ABRE	ACGTG	1958	5	+	Arabidopsis thaliana	cis-acting element involved in the abscisic acid responsiveness
VviFAD2-1	CAAT-box	CAAT	24	4	+	Nicotiana glutinosa
VviFAD2-1	CAAT-box	CAAAT	130	5	-	Pisum sativum	common cis-acting element in promoter and enhancer regions
VviFAD2-1	CAAT-box	CCAAT	137	5	-	Arabidopsis thaliana	common cis-acting element in promoter and enhancer regions
VviFAD2-1	CAAT-box	CAAT	173	4	-	Nicotiana glutinosa
VviFAD2-1	CAAT-box	CAAT	227	4	+	Nicotiana glutinosa
VviFAD2-1	CAAT-box	CAAT	232	4	+	Nicotiana glutinosa
VviFAD2-1	CAAT-box	CAAAT	291	5	+	Pisum sativum	common cis-acting element in promoter and enhancer regions
VviFAD2-1	CAAT-box	CAAAT	307	5	+	Pisum sativum	common cis-acting element in promoter and enhancer regions
VviFAD2-1	CAAT-box	CAAT	448	4	-	Nicotiana glutinosa
VviFAD2-1	CAAT-box	CAAAT	492	5	+	Pisum sativum	common cis-acting element in promoter and enhancer regions
VviFAD2-1	CAAT-box	CAAT	552	4	+	Nicotiana glutinosa
VviFAD2-1	CAAT-box	CAAAT	606	5	+	Pisum sativum	common cis-acting element in promoter and enhancer regions
VviFAD2-1	CAAT-box	CAAT	613	4	+	Nicotiana glutinosa
VviFAD2-1	CAAT-box	CAAAT	622	5	-	Pisum sativum	common cis-acting element in promoter and enhancer regions
VviFAD2-1	CAAT-box	CAAT	726	4	-	Nicotiana glutinosa
VviFAD2-1	CAAT-box	CAAT	793	4	+	Nicotiana glutinosa
VviFAD2-1	CAAT-box	CAAT	845	4	-	Nicotiana glutinosa
VviFAD2-1	CAAT-box	CAAT	849	4	+	Nicotiana glutinosa
VviFAD2-1	CAAT-box	CAAT	966	4	+	Nicotiana glutinosa
VviFAD2-1	CAAT-box	CAAAT	976	5	-	Pisum sativum	common cis-acting element in promoter and enhancer regions
VviFAD2-1	CAAT-box	CAAT	981	4	+	Nicotiana glutinosa
VviFAD2-1	CAAT-box	CAAT	1061	4	+	Nicotiana glutinosa
VviFAD2-1	CAAT-box	CCAAT	1109	5	-	Arabidopsis thaliana	common cis-acting element in promoter and enhancer regions
VviFAD2-1	CAAT-box	CAAT	1164	4	+	Nicotiana glutinosa
VviFAD2-1	CAAT-box	CAAT	1230	4	+	Nicotiana glutinosa
VviFAD2-1	CAAT-box	CAAT	1268	4	-	Nicotiana glutinosa
VviFAD2-1	CAAT-box	CAAT	1284	4	+	Nicotiana glutinosa
VviFAD2-1	CAAT-box	CAAT	1380	4	+	Nicotiana glutinosa
VviFAD2-1	CAAT-box	CAAAT	1382	5	-	Pisum sativum	common cis-acting element in promoter and enhancer regions
VviFAD2-1	CAAT-box	CAAT	1452	4	-	Nicotiana glutinosa
VviFAD2-1	CAAT-box	CCAAT	1575	5	+	Arabidopsis thaliana	common cis-acting element in promoter and enhancer regions
VviFAD2-1	CAAT-box	CAAT	1576	4	+	Nicotiana glutinosa
VviFAD2-1	CAAT-box	CAAT	1772	4	+	Nicotiana glutinosa
VviFAD2-1	CAAT-box	CAAAT	1849	5	+	Pisum sativum	common cis-acting element in promoter and enhancer regions
VviFAD2-1	CAAT-box	CAAAT	1854	5	+	Pisum sativum	common cis-acting element in promoter and enhancer regions
VviFAD2-1	CAAT-box	CAAT	1964	4	+	Nicotiana glutinosa
VviFAD2-1	CAAT-box	CAAT	1966	4	-	Nicotiana glutinosa
VviFAD2-1	CAAT-box	CCAAT	1980	5	-	Arabidopsis thaliana	common cis-acting element in promoter and enhancer regions
VviFAD2-1	MYC	CATGTG	237	6	+	Arabidopsis thaliana
VviFAD2-1	MYC	CATTTG	606	6	-	Arabidopsis thaliana
VviFAD2-1	MYC	CATGTG	1077	6	+	Arabidopsis thaliana
VviFAD2-1	MYC	CATTTG	1854	6	-	Arabidopsis thaliana
VviFAD2-1	MYC	CAATTG	1964	6	-	Arabidopsis thaliana
VviFAD2-1	Unnamed__4	CTCC	740	4	+	Petroselinum hortense
VviFAD2-1	Unnamed__4	CTCC	1357	4	-	Petroselinum hortense
VviFAD2-1	Unnamed__4	CTCC	1973	4	+	Petroselinum hortense
VviFAD2-1	Box 4	ATTAAT	77	6	+	Petroselinum crispum	part of a conserved DNA module involved in light responsiveness
VviFAD2-1	Box 4	ATTAAT	460	6	+	Petroselinum crispum	part of a conserved DNA module involved in light responsiveness
VviFAD2-1	Box 4	ATTAAT	890	6	+	Petroselinum crispum	part of a conserved DNA module involved in light responsiveness
VviFAD2-1	Unnamed__1	CGTGG	1959	5	+	Zea mays
VviFAD2-1	ERE	ATTTTAAA	367	8	+	Nicotiana glutinos
VviFAD2-1	ERE	ATTTTAAA	369	8	-	Nicotiana glutinos
VviFAD2-1	ERE	ATTTTAAA	390	8	+	Nicotiana glutinos
VviFAD2-1	ERE	ATTTTAAA	392	8	-	Nicotiana glutinos
VviFAD2-1	ERE	ATTTTAAA	616	8	-	Nicotiana glutinos
VviFAD2-1	ERE	ATTTTAAA	884	8	-	Nicotiana glutinos
VviFAD2-1	ERE	ATTTTAAA	1232	8	+	Nicotiana glutinos
VviFAD2-1	ERE	ATTTCATA	1297	8	+	Nicotiana glutinos
VviFAD2-1	ERE	ATTTTAAA	1372	8	+	Nicotiana glutinos
VviFAD2-1	ERE	ATTTTAAA	1891	8	+	Nicotiana glutinos
VviFAD2-1	ARE	AAACCA	934	6	-	Zea mays	cis-acting regulatory element essential for the anaerobic induction
VviFAD2-1		motif_sequence	13	4	+	organism	short_function
VviFAD2-1		motif_sequence	738	4	+	organism	short_function
VviFAD2-1		motif_sequence	767	4	+	organism	short_function
VviFAD2-1		motif_sequence	1072	4	+	organism	short_function
VviFAD2-1		motif_sequence	1616	4	-	organism	short_function
VviFAD2-1		motif_sequence	1971	4	+	organism	short_function
VviFAD2-1	TATA	TATAAAAT	954	8	-	Arabidopsis thaliana
VviFAD2-1	TATA	TATAAAAT	1836	8	-	Arabidopsis thaliana
VviFAD2-1	TATA-box	TATAAATA	112	8	-	Daucus carota	core promoter element around -30 of transcription start
VviFAD2-1	TATA-box	TATAAAT	113	7	-	Brassica juncea	core promoter element around -30 of transcription start
VviFAD2-1	TATA-box	TATAAA	114	6	-	Helianthus annuus	core promoter element around -30 of transcription start
VviFAD2-1	TATA-box	TATAA	115	5	-	Arabidopsis thaliana	core promoter element around -30 of transcription start
VviFAD2-1	TATA-box	TATA	116	4	+	Arabidopsis thaliana	core promoter element around -30 of transcription start
VviFAD2-1	TATA-box	ATATAA	151	6	+	Brassica oleracea	core promoter element around -30 of transcription start
VviFAD2-1	TATA-box	TATA	152	4	+	Arabidopsis thaliana	core promoter element around -30 of transcription start
VviFAD2-1	TATA-box	ATTATA	255	6	+	Brassica napus	core promoter element around -30 of transcription start
VviFAD2-1	TATA-box	TATAA	256	5	-	Arabidopsis thaliana	core promoter element around -30 of transcription start
VviFAD2-1	TATA-box	TATA	257	4	+	Arabidopsis thaliana	core promoter element around -30 of transcription start
VviFAD2-1	TATA-box	TATATTTATATTT	373	12	-	Avena sativa	core promoter element around -30 of transcription start
VviFAD2-1	TATA-box	ATATAA	375	6	+	Brassica oleracea	core promoter element around -30 of transcription start
VviFAD2-1	TATA-box	TATA	376	4	+	Arabidopsis thaliana	core promoter element around -30 of transcription start
VviFAD2-1	TATA-box	TACAAAA	441	7	+	Oryza sativa	core promoter element around -30 of transcription start
VviFAD2-1	TATA-box	TATAA	473	5	-	Arabidopsis thaliana	core promoter element around -30 of transcription start
VviFAD2-1	TATA-box	TATA	474	4	+	Arabidopsis thaliana	core promoter element around -30 of transcription start
VviFAD2-1	TATA-box	TATAA	481	5	-	Arabidopsis thaliana	core promoter element around -30 of transcription start
VviFAD2-1	TATA-box	TATA	482	4	+	Arabidopsis thaliana	core promoter element around -30 of transcription start
VviFAD2-1	TATA-box	ATATAA	495	6	+	Brassica oleracea	core promoter element around -30 of transcription start
VviFAD2-1	TATA-box	TATA	496	4	+	Arabidopsis thaliana	core promoter element around -30 of transcription start
VviFAD2-1	TATA-box	TATATA	562	6	+	Arabidopsis thaliana	core promoter element around -30 of transcription start
VviFAD2-1	TATA-box	TATA	564	4	+	Arabidopsis thaliana	core promoter element around -30 of transcription start
VviFAD2-1	TATA-box	ATATAA	707	6	+	Brassica oleracea	core promoter element around -30 of transcription start
VviFAD2-1	TATA-box	TATA	708	4	+	Arabidopsis thaliana	core promoter element around -30 of transcription start
VviFAD2-1	TATA-box	TACATAAA	770	8	+	Oryza sativa	core promoter element around -30 of transcription start
VviFAD2-1	TATA-box	ATATAT	841	6	+	Brassica napus	core promoter element around -30 of transcription start
VviFAD2-1	TATA-box	TATA	842	4	+	Arabidopsis thaliana	core promoter element around -30 of transcription start
VviFAD2-1	TATA-box	TATAAAA	860	7	-	Pisum sativum	core promoter element around -30 of transcription start
VviFAD2-1	TATA-box	TATAAA	861	6	-	Helianthus annuus	core promoter element around -30 of transcription start
VviFAD2-1	TATA-box	TATAA	862	5	-	Arabidopsis thaliana	core promoter element around -30 of transcription start
VviFAD2-1	TATA-box	TATA	863	4	+	Arabidopsis thaliana	core promoter element around -30 of transcription start
VviFAD2-1	TATA-box	ATATAA	875	6	+	Brassica oleracea	core promoter element around -30 of transcription start
VviFAD2-1	TATA-box	TATA	876	4	+	Arabidopsis thaliana	core promoter element around -30 of transcription start
VviFAD2-1	TATA-box	ATTATA	901	6	+	Brassica napus	core promoter element around -30 of transcription start
VviFAD2-1	TATA-box	TATAA	902	5	-	Arabidopsis thaliana	core promoter element around -30 of transcription start
VviFAD2-1	TATA-box	TATA	903	4	+	Arabidopsis thaliana	core promoter element around -30 of transcription start
VviFAD2-1	TATA-box	TATA	912	4	+	Arabidopsis thaliana	core promoter element around -30 of transcription start
VviFAD2-1	TATA-box	TATAAAA	955	7	-	Pisum sativum	core promoter element around -30 of transcription start
VviFAD2-1	TATA-box	TATAAA	956	6	-	Helianthus annuus	core promoter element around -30 of transcription start
VviFAD2-1	TATA-box	TATAA	957	5	-	Arabidopsis thaliana	core promoter element around -30 of transcription start
VviFAD2-1	TATA-box	TATA	958	4	+	Arabidopsis thaliana	core promoter element around -30 of transcription start
VviFAD2-1	TATA-box	TATA	987	4	+	Arabidopsis thaliana	core promoter element around -30 of transcription start
VviFAD2-1	TATA-box	TATTTAAA	1013	8	-	Arabidopsis thaliana	core promoter element around -30 of transcription start
VviFAD2-1	TATA-box	ATTATA	1020	6	+	Brassica napus	core promoter element around -30 of transcription start
VviFAD2-1	TATA-box	TATATAA	1021	7	-	Arabidopsis thaliana	core promoter element around -30 of transcription start
VviFAD2-1	TATA-box	TATATA	1022	6	-	Arabidopsis thaliana	core promoter element around -30 of transcription start
VviFAD2-1	TATA-box	ATATAT	1023	6	-	Brassica napus	core promoter element around -30 of transcription start
VviFAD2-1	TATA-box	TATATA	1024	6	-	Arabidopsis thaliana	core promoter element around -30 of transcription start
VviFAD2-1	TATA-box	ATATAT	1025	6	-	Brassica napus	core promoter element around -30 of transcription start
VviFAD2-1	TATA-box	TATATA	1026	6	-	Arabidopsis thaliana	core promoter element around -30 of transcription start
VviFAD2-1	TATA-box	ATATAT	1027	6	-	Brassica napus	core promoter element around -30 of transcription start
VviFAD2-1	TATA-box	TATATA	1028	6	-	Arabidopsis thaliana	core promoter element around -30 of transcription start
VviFAD2-1	TATA-box	ATATAT	1029	6	-	Brassica napus	core promoter element around -30 of transcription start
VviFAD2-1	TATA-box	TATATA	1030	6	-	Arabidopsis thaliana	core promoter element around -30 of transcription start
VviFAD2-1	TATA-box	ATATAT	1031	6	-	Brassica napus	core promoter element around -30 of transcription start
VviFAD2-1	TATA-box	TATATA	1032	6	-	Arabidopsis thaliana	core promoter element around -30 of transcription start
VviFAD2-1	TATA-box	ATATAT	1033	6	-	Brassica napus	core promoter element around -30 of transcription start
VviFAD2-1	TATA-box	TATATA	1034	6	-	Arabidopsis thaliana	core promoter element around -30 of transcription start
VviFAD2-1	TATA-box	ATATAT	1035	6	-	Brassica napus	core promoter element around -30 of transcription start
VviFAD2-1	TATA-box	TATATA	1036	6	-	Arabidopsis thaliana	core promoter element around -30 of transcription start
VviFAD2-1	TATA-box	ATATAT	1037	6	-	Brassica napus	core promoter element around -30 of transcription start
VviFAD2-1	TATA-box	TATATA	1038	6	-	Arabidopsis thaliana	core promoter element around -30 of transcription start
VviFAD2-1	TATA-box	ATATAT	1039	6	-	Brassica napus	core promoter element around -30 of transcription start
VviFAD2-1	TATA-box	TATATA	1040	6	-	Arabidopsis thaliana	core promoter element around -30 of transcription start
VviFAD2-1	TATA-box	ATATAT	1041	6	-	Brassica napus	core promoter element around -30 of transcription start
VviFAD2-1	TATA-box	TATATA	1042	6	-	Arabidopsis thaliana	core promoter element around -30 of transcription start
VviFAD2-1	TATA-box	ATATAT	1043	6	-	Brassica napus	core promoter element around -30 of transcription start
VviFAD2-1	TATA-box	TATATA	1044	6	-	Arabidopsis thaliana	core promoter element around -30 of transcription start
VviFAD2-1	TATA-box	ATATAT	1045	6	-	Brassica napus	core promoter element around -30 of transcription start
VviFAD2-1	TATA-box	TATATA	1046	6	-	Arabidopsis thaliana	core promoter element around -30 of transcription start
VviFAD2-1	TATA-box	ATATAT	1047	6	-	Brassica napus	core promoter element around -30 of transcription start
VviFAD2-1	TATA-box	TATA	1048	4	-	Arabidopsis thaliana	core promoter element around -30 of transcription start
VviFAD2-1	TATA-box	TATAAGAA	1065	8	-	Zea mays	core promoter element around -30 of transcription start
VviFAD2-1	TATA-box	TATAA	1068	5	-	Arabidopsis thaliana	core promoter element around -30 of transcription start
VviFAD2-1	TATA-box	TATA	1069	4	-	Arabidopsis thaliana	core promoter element around -30 of transcription start
VviFAD2-1	TATA-box	ATTATA	1122	6	+	Brassica napus	core promoter element around -30 of transcription start
VviFAD2-1	TATA-box	TATAA	1123	5	-	Arabidopsis thaliana	core promoter element around -30 of transcription start
VviFAD2-1	TATA-box	TATA	1124	4	-	Arabidopsis thaliana	core promoter element around -30 of transcription start
VviFAD2-1	TATA-box	TATAAAA	1205	7	-	Pisum sativum	core promoter element around -30 of transcription start
VviFAD2-1	TATA-box	TATAAA	1206	6	-	Helianthus annuus	core promoter element around -30 of transcription start
VviFAD2-1	TATA-box	TATAA	1207	5	-	Arabidopsis thaliana	core promoter element around -30 of transcription start
VviFAD2-1	TATA-box	TATA	1208	4	-	Arabidopsis thaliana	core promoter element around -30 of transcription start
VviFAD2-1	TATA-box	TATA	1264	4	-	Arabidopsis thaliana	core promoter element around -30 of transcription start
VviFAD2-1	TATA-box	TATAAATA	1424	8	-	Daucus carota	core promoter element around -30 of transcription start
VviFAD2-1	TATA-box	TATAAAT	1425	7	-	Brassica juncea	core promoter element around -30 of transcription start
VviFAD2-1	TATA-box	TATAAA	1426	6	-	Helianthus annuus	core promoter element around -30 of transcription start
VviFAD2-1	TATA-box	TATAA	1427	5	-	Arabidopsis thaliana	core promoter element around -30 of transcription start
VviFAD2-1	TATA-box	TATA	1428	4	-	Arabidopsis thaliana	core promoter element around -30 of transcription start
VviFAD2-1	TATA-box	ATTATA	1504	6	+	Brassica napus	core promoter element around -30 of transcription start
VviFAD2-1	TATA-box	TATAA	1505	5	-	Arabidopsis thaliana	core promoter element around -30 of transcription start
VviFAD2-1	TATA-box	TATA	1506	4	-	Arabidopsis thaliana	core promoter element around -30 of transcription start
VviFAD2-1	TATA-box	TATTTAAA	1533	8	-	Arabidopsis thaliana	core promoter element around -30 of transcription start
VviFAD2-1	TATA-box	TACAAAA	1563	7	-	Oryza sativa	core promoter element around -30 of transcription start
VviFAD2-1	TATA-box	TATAAAA	1634	7	-	Pisum sativum	core promoter element around -30 of transcription start
VviFAD2-1	TATA-box	TATAAA	1635	6	-	Helianthus annuus	core promoter element around -30 of transcription start
VviFAD2-1	TATA-box	TATAA	1636	5	-	Arabidopsis thaliana	core promoter element around -30 of transcription start
VviFAD2-1	TATA-box	TATA	1637	4	-	Arabidopsis thaliana	core promoter element around -30 of transcription start
VviFAD2-1	TATA-box	TATTTAAA	1673	8	-	Arabidopsis thaliana	core promoter element around -30 of transcription start
VviFAD2-1	TATA-box	ATATAT	1687	6	-	Brassica napus	core promoter element around -30 of transcription start
VviFAD2-1	TATA-box	TATA	1688	4	-	Arabidopsis thaliana	core promoter element around -30 of transcription start
VviFAD2-1	TATA-box	ATTATA	1691	6	+	Brassica napus	core promoter element around -30 of transcription start
VviFAD2-1	TATA-box	TATAA	1692	5	-	Arabidopsis thaliana	core promoter element around -30 of transcription start
VviFAD2-1	TATA-box	TATA	1693	4	-	Arabidopsis thaliana	core promoter element around -30 of transcription start
VviFAD2-1	TATA-box	ATTATA	1714	6	+	Brassica napus	core promoter element around -30 of transcription start
VviFAD2-1	TATA-box	TATAA	1715	5	-	Arabidopsis thaliana	core promoter element around -30 of transcription start
VviFAD2-1	TATA-box	TATA	1716	4	-	Arabidopsis thaliana	core promoter element around -30 of transcription start
VviFAD2-1	TATA-box	TATAAAA	1725	7	-	Pisum sativum	core promoter element around -30 of transcription start
VviFAD2-1	TATA-box	TATAAA	1726	6	-	Helianthus annuus	core promoter element around -30 of transcription start
VviFAD2-1	TATA-box	TATAA	1727	5	-	Arabidopsis thaliana	core promoter element around -30 of transcription start
VviFAD2-1	TATA-box	TATA	1728	4	-	Arabidopsis thaliana	core promoter element around -30 of transcription start
VviFAD2-1	TATA-box	TATA	1754	4	-	Arabidopsis thaliana	core promoter element around -30 of transcription start
VviFAD2-1	TATA-box	ATATAA	1759	6	+	Brassica oleracea	core promoter element around -30 of transcription start
VviFAD2-1	TATA-box	TATA	1760	4	-	Arabidopsis thaliana	core promoter element around -30 of transcription start
VviFAD2-1	TATA-box	ATATAA	1826	6	+	Brassica oleracea	core promoter element around -30 of transcription start
VviFAD2-1	TATA-box	TATA	1827	4	-	Arabidopsis thaliana	core promoter element around -30 of transcription start
VviFAD2-1	TATA-box	TATAAAA	1837	7	-	Pisum sativum	core promoter element around -30 of transcription start
VviFAD2-1	TATA-box	TATAAA	1838	6	-	Helianthus annuus	core promoter element around -30 of transcription start
VviFAD2-1	TATA-box	TATAA	1839	5	-	Arabidopsis thaliana	core promoter element around -30 of transcription start
VviFAD2-1	TATA-box	TATA	1840	4	-	Arabidopsis thaliana	core promoter element around -30 of transcription start
VviFAD2-1	TATA-box	TATTTAAA	1876	8	-	Arabidopsis thaliana	core promoter element around -30 of transcription start
VviFAD2-1	Unnamed__6	taTAAATATct	73	10	-	Zea mays
VviFAD2-1	Unnamed__6	taTAAATATct	109	10	-	Zea mays
VviFAD2-1	MYB	TAACCA	1905	6	+	Arabidopsis thaliana
VviFAD2-1	AT~TATA-box	TATATA	562	6	+	Arabidopsis thaliana
VviFAD2-1	AT~TATA-box	TATATA	1022	6	-	Arabidopsis thaliana
VviFAD2-1	AT~TATA-box	TATATA	1024	6	-	Arabidopsis thaliana
VviFAD2-1	AT~TATA-box	TATATA	1026	6	-	Arabidopsis thaliana
VviFAD2-1	AT~TATA-box	TATATA	1028	6	-	Arabidopsis thaliana
VviFAD2-1	AT~TATA-box	TATATA	1030	6	-	Arabidopsis thaliana
VviFAD2-1	AT~TATA-box	TATATA	1032	6	-	Arabidopsis thaliana
VviFAD2-1	AT~TATA-box	TATATA	1034	6	-	Arabidopsis thaliana
VviFAD2-1	AT~TATA-box	TATATA	1036	6	-	Arabidopsis thaliana
VviFAD2-1	AT~TATA-box	TATATA	1038	6	-	Arabidopsis thaliana
VviFAD2-1	AT~TATA-box	TATATA	1040	6	-	Arabidopsis thaliana
VviFAD2-1	AT~TATA-box	TATATA	1042	6	-	Arabidopsis thaliana
VviFAD2-1	AT~TATA-box	TATATA	1044	6	-	Arabidopsis thaliana
VviFAD2-1	AT~TATA-box	TATATA	1046	6	-	Arabidopsis thaliana
VviFAD2-1	GATA-motif	AAGATAAGATT	1463	10	-	Arabidopsis thaliana	part of a light responsive element
VviFAD2-1	TCT-motif	TCTTAC	438	6	+	Arabidopsis thaliana	part of a light responsive element
VviFAD2-1	TCT-motif	TCTTAC	686	6	+	Arabidopsis thaliana	part of a light responsive element
VviFAD2-1	TCT-motif	TCTTAC	756	6	-	Arabidopsis thaliana	part of a light responsive element
VviFAD2-1	G-Box	CACGTT	925	6	+	Pisum sativum	cis-acting regulatory element involved in light responsiveness
VviFAD2-1	G-Box	CACGTG	1957	6	-	Pisum sativum	cis-acting regulatory element involved in light responsiveness
VviFAD2-1	WUN-motif	AAATTACTA	209	9	+	Nicotiana glutinosa
VviFAD2-1	WUN-motif	AAATTACTA	312	9	-	Nicotiana glutinosa
VviFAD2-1	WUN-motif	AAATTACT	313	8	-	Nicotiana glutinosa
VviFAD2-1	WUN-motif	AAATTTCTT	1413	9	+	Nicotiana glutinosa
VviFAD2-1	G-box	ACACGTGGC	1956	9	+	Brassica napus	cis-acting regulatory element involved in light responsiveness
VviFAD2-1	G-box	CACGTG	1957	6	-	Arabidopsis thaliana	cis-acting regulatory element involved in light responsiveness
VviFAD2-1	MYB-like sequence	TAACCA	1905	6	+	Arabidopsis thaliana
VviFAD2-1	AAGAA-motif	gGTAAAGAAA	1179	9	+	Avena sativa
VviFAD2-1	AE-box	AGAAACTT	1667	8	+	Arabidopsis thaliana	part of a module for light response
VviFAD2-1	TCA-element	CCATCTTTTT	831	9	-	Nicotiana tabacum	cis-acting element involved in salicylic acid responsiveness
VviFAD2-1	AT1-motif	AATTATTTTTTATT	380	13	-	Solanum tuberosum	part of a light responsive module
VviFAD2-2	GATA-motif	GATAGGA	386	7	-	Arabidopsis thaliana	part of a light responsive element
VviFAD2-2	GATA-motif	GATAGGG	478	7	+	Pisum sativum	part of a light responsive element
VviFAD2-2	AT~TATA-box	TATATAAA	758	8	-	Arabidopsis thaliana
VviFAD2-2	AT~TATA-box	TATATA	760	6	+	Arabidopsis thaliana
VviFAD2-2	AT~TATA-box	TATATA	1290	6	-	Arabidopsis thaliana
VviFAD2-2	AT~TATA-box	TATATAAA	1389	8	-	Arabidopsis thaliana
VviFAD2-2	AT~TATA-box	TATATA	1391	6	-	Arabidopsis thaliana
VviFAD2-2	AT~TATA-box	TATATA	1484	6	-	Arabidopsis thaliana
VviFAD2-2	STRE	AGGGG	1891	5	-	Arabidopsis thaliana
VviFAD2-2	G-Box	CACGTG	1751	6	-	Pisum sativum	cis-acting regulatory element involved in light responsiveness
VviFAD2-2	G-box	GCCACGTGGA	1724	9	-	Arabidopsis thaliana	cis-acting regulatory element involved in light responsiveness
VviFAD2-2	G-box	CACGTG	1751	6	-	Arabidopsis thaliana	cis-acting regulatory element involved in light responsiveness
VviFAD2-2	G-box	CACGTC	1967	6	+	Zea mays	cis-acting regulatory element involved in light responsiveness
VviFAD2-2	AE-box	AGAAACAA	1283	8	-	Arabidopsis thaliana	part of a module for light response
VviFAD2-2	TCA-element	CCATCTTTTT	349	9	+	Nicotiana tabacum	cis-acting element involved in salicylic acid responsiveness
VviFAD2-2	chs-CMA1a	TTACTTAA	1184	8	-	Daucus carota	part of a light responsive element
VviFAD2-2	chs-CMA1a	TTACTTAA	1559	8	-	Daucus carota	part of a light responsive element
VviFAD2-2	AT1-motif	AATTATTTTTTATT	974	13	+	Solanum tuberosum	part of a light responsive module
VviFAD2-2	AT1-motif	AATTATTTTTTATT	1232	13	-	Solanum tuberosum	part of a light responsive module
VviFAD2-2	MBS	CAACTG	1936	6	-	Arabidopsis thaliana	MYB binding site involved in drought-inducibility
VviFAD2-2	ABRE	CACGTG	1751	6	-	Arabidopsis thaliana	cis-acting element involved in the abscisic acid responsiveness
VviFAD2-2	ABRE	ACGTG	1752	5	+	Arabidopsis thaliana	cis-acting element involved in the abscisic acid responsiveness
VviFAD2-2	ABRE	ACGTG	1967	5	-	Arabidopsis thaliana	cis-acting element involved in the abscisic acid responsiveness
VviFAD2-2	GT1-motif	GGTTAA	1577	6	-	Arabidopsis thaliana	light responsive element
VviFAD2-2	CAAT-box	CAAAT	45	5	+	Pisum sativum	common cis-acting element in promoter and enhancer regions
VviFAD2-2	CAAT-box	CAAT	75	4	+	Nicotiana glutinosa
VviFAD2-2	CAAT-box	CAAT	295	4	+	Nicotiana glutinosa
VviFAD2-2	CAAT-box	CAAAT	317	5	-	Pisum sativum	common cis-acting element in promoter and enhancer regions
VviFAD2-2	CAAT-box	CAAAT	327	5	-	Pisum sativum	common cis-acting element in promoter and enhancer regions
VviFAD2-2	CAAT-box	CAAT	356	4	-	Nicotiana glutinosa
VviFAD2-2	CAAT-box	CAAT	397	4	+	Nicotiana glutinosa
VviFAD2-2	CAAT-box	CAAAT	419	5	+	Pisum sativum	common cis-acting element in promoter and enhancer regions
VviFAD2-2	CAAT-box	CAAT	435	4	-	Nicotiana glutinosa
VviFAD2-2	CAAT-box	CAAAT	470	5	-	Pisum sativum	common cis-acting element in promoter and enhancer regions
VviFAD2-2	CAAT-box	CAAAT	557	5	+	Pisum sativum	common cis-acting element in promoter and enhancer regions
VviFAD2-2	CAAT-box	CAAT	575	4	+	Nicotiana glutinosa
VviFAD2-2	CAAT-box	CAAT	591	4	+	Nicotiana glutinosa
VviFAD2-2	CAAT-box	CAAT	598	4	+	Nicotiana glutinosa
VviFAD2-2	CAAT-box	CAAAT	707	5	-	Pisum sativum	common cis-acting element in promoter and enhancer regions
VviFAD2-2	CAAT-box	CAAAT	743	5	+	Pisum sativum	common cis-acting element in promoter and enhancer regions
VviFAD2-2	CAAT-box	CCAAT	773	5	-	Arabidopsis thaliana	common cis-acting element in promoter and enhancer regions
VviFAD2-2	CAAT-box	CCAAT	778	5	-	Arabidopsis thaliana	common cis-acting element in promoter and enhancer regions
VviFAD2-2	CAAT-box	CAAT	803	4	+	Nicotiana glutinosa
VviFAD2-2	CAAT-box	CAAT	920	4	+	Nicotiana glutinosa
VviFAD2-2	CAAT-box	CAAAT	950	5	-	Pisum sativum	common cis-acting element in promoter and enhancer regions
VviFAD2-2	CAAT-box	CAAT	1049	4	+	Nicotiana glutinosa
VviFAD2-2	CAAT-box	CAAT	1282	4	-	Nicotiana glutinosa
VviFAD2-2	CAAT-box	CAAT	1491	4	+	Nicotiana glutinosa
VviFAD2-2	CAAT-box	CAAAT	1493	5	-	Pisum sativum	common cis-acting element in promoter and enhancer regions
VviFAD2-2	CAAT-box	CAAAT	1527	5	+	Pisum sativum	common cis-acting element in promoter and enhancer regions
VviFAD2-2	CAAT-box	CAAAT	1609	5	+	Pisum sativum	common cis-acting element in promoter and enhancer regions
VviFAD2-2	CAAT-box	CAAAT	1665	5	+	Pisum sativum	common cis-acting element in promoter and enhancer regions
VviFAD2-2	CAAT-box	CAAT	1758	4	-	Nicotiana glutinosa
VviFAD2-2	MYC	CATTTG	469	6	+	Arabidopsis thaliana
VviFAD2-2	MYC	CATGTG	532	6	-	Arabidopsis thaliana
VviFAD2-2	MYC	CATGTG	649	6	-	Arabidopsis thaliana
VviFAD2-2	Unnamed__4	CTCC	337	4	+	Petroselinum hortense
VviFAD2-2	Unnamed__4	CTCC	385	4	+	Petroselinum hortense
VviFAD2-2	Unnamed__4	CTCC	440	4	+	Petroselinum hortense
VviFAD2-2	Unnamed__4	CTCC	781	4	-	Petroselinum hortense
VviFAD2-2	Unnamed__4	CTCC	827	4	+	Petroselinum hortense
VviFAD2-2	Unnamed__4	CTCC	1101	4	-	Petroselinum hortense
VviFAD2-2	Unnamed__4	CTCC	1704	4	+	Petroselinum hortense
VviFAD2-2	Box 4	ATTAAT	1409	6	-	Petroselinum crispum	part of a conserved DNA module involved in light responsiveness
VviFAD2-2	Box 4	ATTAAT	1427	6	-	Petroselinum crispum	part of a conserved DNA module involved in light responsiveness
VviFAD2-2	Box 4	ATTAAT	1443	6	-	Petroselinum crispum	part of a conserved DNA module involved in light responsiveness
VviFAD2-2	Box 4	ATTAAT	1453	6	-	Petroselinum crispum	part of a conserved DNA module involved in light responsiveness
VviFAD2-2	Box 4	ATTAAT	1463	6	-	Petroselinum crispum	part of a conserved DNA module involved in light responsiveness
VviFAD2-2	Box 4	ATTAAT	1469	6	-	Petroselinum crispum	part of a conserved DNA module involved in light responsiveness
VviFAD2-2	chs-CMA2a	TCACTTGA	857	8	-	Petroselinum crispum	part of a light responsive element
VviFAD2-2	Myc	TCTCTTA	613	7	+	Arabidopsis thaliana
VviFAD2-2	Myc	TCTCTTA	791	7	+	Arabidopsis thaliana
VviFAD2-2	CAT-box	GCCACT	1728	6	-	Arabidopsis thaliana	cis-acting regulatory element related to meristem expression
VviFAD2-2	CAT-box	GCCACT	1900	6	+	Arabidopsis thaliana	cis-acting regulatory element related to meristem expression
VviFAD2-2	Myb	TAACTG	374	6	-	Arabidopsis thaliana
VviFAD2-2	Myb	CAACTG	1936	6	-	Arabidopsis thaliana
VviFAD2-2	ERE	ATTTTAAA	87	8	-	Nicotiana glutinos
VviFAD2-2	ERE	ATTTTAAA	1227	8	-	Nicotiana glutinos
VviFAD2-2	ERE	ATTTTAAA	1275	8	+	Nicotiana glutinos
VviFAD2-2	ERE	ATTTTAAA	1421	8	-	Nicotiana glutinos
VviFAD2-2	ERE	ATTTTAAA	1501	8	+	Nicotiana glutinos
VviFAD2-2	ARE	AAACCA	1688	6	+	Zea mays	cis-acting regulatory element essential for the anaerobic induction
VviFAD2-2	ACE	GCGACGTACC	1778	9	-	Petroselinum crispum	cis-acting element involved in light responsiveness
VviFAD2-2		motif_sequence	93	4	+	organism	short_function
VviFAD2-2		motif_sequence	335	4	+	organism	short_function
VviFAD2-2		motif_sequence	399	4	+	organism	short_function
VviFAD2-2		motif_sequence	461	4	+	organism	short_function
VviFAD2-2		motif_sequence	519	4	+	organism	short_function
VviFAD2-2		motif_sequence	593	4	+	organism	short_function
VviFAD2-2		motif_sequence	648	4	-	organism	short_function
VviFAD2-2		motif_sequence	955	4	+	organism	short_function
VviFAD2-2		motif_sequence	1708	4	-	organism	short_function
VviFAD2-2		motif_sequence	1761	4	-	organism	short_function
VviFAD2-2		motif_sequence	1977	4	+	organism	short_function
VviFAD2-2	TATA	TATAAAAT	1357	8	-	Arabidopsis thaliana
VviFAD2-2	TATA-box	ccTATAAAaa	6	9	-	Arabidopsis thaliana	core promoter element around -30 of transcription start
VviFAD2-2	TATA-box	TATAAAA	7	7	-	Pisum sativum	core promoter element around -30 of transcription start
VviFAD2-2	TATA-box	TATAAA	8	6	-	Helianthus annuus	core promoter element around -30 of transcription start
VviFAD2-2	TATA-box	TATAA	9	5	-	Arabidopsis thaliana	core promoter element around -30 of transcription start
VviFAD2-2	TATA-box	TATA	10	4	+	Arabidopsis thaliana	core promoter element around -30 of transcription start
VviFAD2-2	TATA-box	ATATAA	24	6	+	Brassica oleracea	core promoter element around -30 of transcription start
VviFAD2-2	TATA-box	TATA	25	4	+	Arabidopsis thaliana	core promoter element around -30 of transcription start
VviFAD2-2	TATA-box	ATTATA	48	6	+	Brassica napus	core promoter element around -30 of transcription start
VviFAD2-2	TATA-box	TATAA	49	5	-	Arabidopsis thaliana	core promoter element around -30 of transcription start
VviFAD2-2	TATA-box	TATA	50	4	+	Arabidopsis thaliana	core promoter element around -30 of transcription start
VviFAD2-2	TATA-box	TATACA	59	6	-	Helianthus annuus	core promoter element around -30 of transcription start
VviFAD2-2	TATA-box	TATA	61	4	+	Arabidopsis thaliana	core promoter element around -30 of transcription start
VviFAD2-2	TATA-box	ATTATA	99	6	+	Brassica napus	core promoter element around -30 of transcription start
VviFAD2-2	TATA-box	TATAA	100	5	-	Arabidopsis thaliana	core promoter element around -30 of transcription start
VviFAD2-2	TATA-box	TATA	101	4	+	Arabidopsis thaliana	core promoter element around -30 of transcription start
VviFAD2-2	TATA-box	ATTATA	111	6	+	Brassica napus	core promoter element around -30 of transcription start
VviFAD2-2	TATA-box	TATAA	112	5	-	Arabidopsis thaliana	core promoter element around -30 of transcription start
VviFAD2-2	TATA-box	TATA	113	4	+	Arabidopsis thaliana	core promoter element around -30 of transcription start
VviFAD2-2	TATA-box	ATATAT	197	6	+	Brassica napus	core promoter element around -30 of transcription start
VviFAD2-2	TATA-box	TATA	198	4	+	Arabidopsis thaliana	core promoter element around -30 of transcription start
VviFAD2-2	TATA-box	TATAA	617	5	-	Arabidopsis thaliana	core promoter element around -30 of transcription start
VviFAD2-2	TATA-box	TATA	618	4	+	Arabidopsis thaliana	core promoter element around -30 of transcription start
VviFAD2-2	TATA-box	TATA	718	4	+	Arabidopsis thaliana	core promoter element around -30 of transcription start
VviFAD2-2	TATA-box	TATAAAA	757	7	-	Pisum sativum	core promoter element around -30 of transcription start
VviFAD2-2	TATA-box	TATAAA	758	6	-	Helianthus annuus	core promoter element around -30 of transcription start
VviFAD2-2	TATA-box	TATATAA	759	7	-	Arabidopsis thaliana	core promoter element around -30 of transcription start
VviFAD2-2	TATA-box	TATATA	760	6	+	Arabidopsis thaliana	core promoter element around -30 of transcription start
VviFAD2-2	TATA-box	ATATAA	761	6	+	Brassica oleracea	core promoter element around -30 of transcription start
VviFAD2-2	TATA-box	TATA	762	4	+	Arabidopsis thaliana	core promoter element around -30 of transcription start
VviFAD2-2	TATA-box	ATTATA	975	6	+	Brassica napus	core promoter element around -30 of transcription start
VviFAD2-2	TATA-box	TATAA	976	5	-	Arabidopsis thaliana	core promoter element around -30 of transcription start
VviFAD2-2	TATA-box	TATA	977	4	+	Arabidopsis thaliana	core promoter element around -30 of transcription start
VviFAD2-2	TATA-box	TACAAAA	1013	7	+	Oryza sativa	core promoter element around -30 of transcription start
VviFAD2-2	TATA-box	TACATAAA	1133	8	-	Oryza sativa	core promoter element around -30 of transcription start
VviFAD2-2	TATA-box	TATACA	1137	6	-	Helianthus annuus	core promoter element around -30 of transcription start
VviFAD2-2	TATA-box	TATA	1139	4	-	Arabidopsis thaliana	core promoter element around -30 of transcription start
VviFAD2-2	TATA-box	TATA	1197	4	-	Arabidopsis thaliana	core promoter element around -30 of transcription start
VviFAD2-2	TATA-box	TATA	1222	4	-	Arabidopsis thaliana	core promoter element around -30 of transcription start
VviFAD2-2	TATA-box	TATTTAAA	1252	8	-	Arabidopsis thaliana	core promoter element around -30 of transcription start
VviFAD2-2	TATA-box	TATATA	1290	6	-	Arabidopsis thaliana	core promoter element around -30 of transcription start
VviFAD2-2	TATA-box	ATATAA	1291	6	+	Brassica oleracea	core promoter element around -30 of transcription start
VviFAD2-2	TATA-box	TATA	1292	4	-	Arabidopsis thaliana	core promoter element around -30 of transcription start
VviFAD2-2	TATA-box	TATAAAA	1324	7	-	Pisum sativum	core promoter element around -30 of transcription start
VviFAD2-2	TATA-box	TATAAA	1325	6	-	Helianthus annuus	core promoter element around -30 of transcription start
VviFAD2-2	TATA-box	TATAA	1326	5	-	Arabidopsis thaliana	core promoter element around -30 of transcription start
VviFAD2-2	TATA-box	TATA	1327	4	-	Arabidopsis thaliana	core promoter element around -30 of transcription start
VviFAD2-2	TATA-box	ATTATA	1348	6	+	Brassica napus	core promoter element around -30 of transcription start
VviFAD2-2	TATA-box	TATAA	1349	5	-	Arabidopsis thaliana	core promoter element around -30 of transcription start
VviFAD2-2	TATA-box	TATA	1350	4	-	Arabidopsis thaliana	core promoter element around -30 of transcription start
VviFAD2-2	TATA-box	TATAAAA	1358	7	-	Pisum sativum	core promoter element around -30 of transcription start
VviFAD2-2	TATA-box	TATAAA	1359	6	-	Helianthus annuus	core promoter element around -30 of transcription start
VviFAD2-2	TATA-box	TATAA	1360	5	-	Arabidopsis thaliana	core promoter element around -30 of transcription start
VviFAD2-2	TATA-box	TATA	1361	4	-	Arabidopsis thaliana	core promoter element around -30 of transcription start
VviFAD2-2	TATA-box	ccTATAAAaa	1367	9	-	Arabidopsis thaliana	core promoter element around -30 of transcription start
VviFAD2-2	TATA-box	TATAAAA	1368	7	-	Pisum sativum	core promoter element around -30 of transcription start
VviFAD2-2	TATA-box	TATAAA	1369	6	-	Helianthus annuus	core promoter element around -30 of transcription start
VviFAD2-2	TATA-box	TATAA	1370	5	-	Arabidopsis thaliana	core promoter element around -30 of transcription start
VviFAD2-2	TATA-box	TATA	1371	4	-	Arabidopsis thaliana	core promoter element around -30 of transcription start
VviFAD2-2	TATA-box	TATAAA	1377	6	-	Helianthus annuus	core promoter element around -30 of transcription start
VviFAD2-2	TATA-box	TATAA	1378	5	-	Arabidopsis thaliana	core promoter element around -30 of transcription start
VviFAD2-2	TATA-box	TATA	1379	4	-	Arabidopsis thaliana	core promoter element around -30 of transcription start
VviFAD2-2	TATA-box	TATAAAA	1388	7	-	Pisum sativum	core promoter element around -30 of transcription start
VviFAD2-2	TATA-box	TATAAA	1389	6	-	Helianthus annuus	core promoter element around -30 of transcription start
VviFAD2-2	TATA-box	TATATAA	1390	7	-	Arabidopsis thaliana	core promoter element around -30 of transcription start
VviFAD2-2	TATA-box	TATATA	1391	6	-	Arabidopsis thaliana	core promoter element around -30 of transcription start
VviFAD2-2	TATA-box	TATA	1393	4	-	Arabidopsis thaliana	core promoter element around -30 of transcription start
VviFAD2-2	TATA-box	ATTATA	1447	6	+	Brassica napus	core promoter element around -30 of transcription start
VviFAD2-2	TATA-box	TATAA	1448	5	-	Arabidopsis thaliana	core promoter element around -30 of transcription start
VviFAD2-2	TATA-box	TATA	1449	4	-	Arabidopsis thaliana	core promoter element around -30 of transcription start
VviFAD2-2	TATA-box	ATATAT	1483	6	-	Brassica napus	core promoter element around -30 of transcription start
VviFAD2-2	TATA-box	TATATA	1484	6	-	Arabidopsis thaliana	core promoter element around -30 of transcription start
VviFAD2-2	TATA-box	ATATAT	1485	6	-	Brassica napus	core promoter element around -30 of transcription start
VviFAD2-2	TATA-box	TATA	1486	4	-	Arabidopsis thaliana	core promoter element around -30 of transcription start
VviFAD2-2	TATA-box	ATATAA	1623	6	+	Brassica oleracea	core promoter element around -30 of transcription start
VviFAD2-2	TATA-box	TATA	1624	4	-	Arabidopsis thaliana	core promoter element around -30 of transcription start
VviFAD2-2	TATA-box	ATATAA	1633	6	+	Brassica oleracea	core promoter element around -30 of transcription start
VviFAD2-2	TATA-box	TATA	1634	4	-	Arabidopsis thaliana	core promoter element around -30 of transcription start
VviFAD2-2	Unnamed__6	taTAAATATct	1350	10	+	Zea mays
VviFAD2-2	MYB	CAACCA	404	6	+	Arabidopsis thaliana
VviFAD3-1	circadian	CAAAGATATC	639	9	+	Lycopersicon esculentum	cis-acting regulatory element involved in circadian control
VviFAD3-1	MBS	CAACTG	79	6	-	Arabidopsis thaliana	MYB binding site involved in drought-inducibility
VviFAD3-1	TCA-element	CCATCTTTTT	1860	9	-	Nicotiana tabacum	cis-acting element involved in salicylic acid responsiveness
VviFAD3-1	Unnamed__14	TCCACGTAGA	819	9	-	Zea mays
VviFAD3-1	MYB-like sequence	TAACCA	688	6	-	Arabidopsis thaliana
VviFAD3-1	MYB-like sequence	TAACCA	968	6	+	Arabidopsis thaliana
VviFAD3-1	DRE1	ACCGAGA	1087	7	+	Zea mays
VviFAD3-1	CARE	CAACTCAC	1947	8	+	Oryza sativa
VviFAD3-1	AACA_motif	TAACAAACTCCA	563	11	-	Oryza sativa	involved in endosperm-specific negative expression
VviFAD3-1	TC-rich repeats	ATTCTCTAAC	1021	9	+	Nicotiana tabacum	cis-acting element involved in defense and stress responsiveness
VviFAD3-1	TCT-motif	TCTTAC	1630	6	+	Arabidopsis thaliana	part of a light responsive element
VviFAD3-1	AT~TATA-box	TATATA	1730	6	-	Arabidopsis thaliana
VviFAD3-1	AT~TATA-box	TATATA	1915	6	-	Arabidopsis thaliana
VviFAD3-1	AT~TATA-box	TATATA	1917	6	-	Arabidopsis thaliana
VviFAD3-1	AT~TATA-box	TATATA	1919	6	-	Arabidopsis thaliana
VviFAD3-1	STRE	AGGGG	722	5	+	Arabidopsis thaliana
VviFAD3-1	GARE-motif	TCTGTTG	537	7	+	Brassica oleracea	gibberellin-responsive element
VviFAD3-1	MYB	CAACAG	111	6	+	Arabidopsis thaliana
VviFAD3-1	MYB	CAACCA	318	6	+	Arabidopsis thaliana
VviFAD3-1	MYB	CAACCA	369	6	-	Arabidopsis thaliana
VviFAD3-1	MYB	CAACAG	538	6	-	Arabidopsis thaliana
VviFAD3-1	MYB	TAACCA	688	6	-	Arabidopsis thaliana
VviFAD3-1	MYB	CAACCA	705	6	+	Arabidopsis thaliana
VviFAD3-1	MYB	TAACCA	968	6	+	Arabidopsis thaliana
VviFAD3-1	MYB	CAACAG	1794	6	-	Arabidopsis thaliana
VviFAD3-1	O2-site	GTTGACGTGA	342	9	-	Zea mays	cis-acting regulatory element involved in zein metabolism regulation
VviFAD3-1	TATA-box	TACATAAA	750	8	-	Oryza sativa	core promoter element around -30 of transcription start
VviFAD3-1	TATA-box	TATAA	896	5	-	Arabidopsis thaliana	core promoter element around -30 of transcription start
VviFAD3-1	TATA-box	TATA	897	4	+	Arabidopsis thaliana	core promoter element around -30 of transcription start
VviFAD3-1	TATA-box	TATA	1213	4	-	Arabidopsis thaliana	core promoter element around -30 of transcription start
VviFAD3-1	TATA-box	TACAAAA	1247	7	+	Oryza sativa	core promoter element around -30 of transcription start
VviFAD3-1	TATA-box	TATA	1504	4	-	Arabidopsis thaliana	core promoter element around -30 of transcription start
VviFAD3-1	TATA-box	ATTATA	1728	6	+	Brassica napus	core promoter element around -30 of transcription start
VviFAD3-1	TATA-box	TATATAA	1729	7	-	Arabidopsis thaliana	core promoter element around -30 of transcription start
VviFAD3-1	TATA-box	TATATA	1730	6	-	Arabidopsis thaliana	core promoter element around -30 of transcription start
VviFAD3-1	TATA-box	TATA	1732	4	-	Arabidopsis thaliana	core promoter element around -30 of transcription start
VviFAD3-1	TATA-box	TATATA	1915	6	-	Arabidopsis thaliana	core promoter element around -30 of transcription start
VviFAD3-1	TATA-box	ATATAT	1916	6	-	Brassica napus	core promoter element around -30 of transcription start
VviFAD3-1	TATA-box	TATATA	1917	6	-	Arabidopsis thaliana	core promoter element around -30 of transcription start
VviFAD3-1	TATA-box	ATATAT	1918	6	-	Brassica napus	core promoter element around -30 of transcription start
VviFAD3-1	TATA-box	TATATA	1919	6	-	Arabidopsis thaliana	core promoter element around -30 of transcription start
VviFAD3-1	TATA-box	TATA	1921	4	-	Arabidopsis thaliana	core promoter element around -30 of transcription start
VviFAD3-1	Myb-binding site	CAACAG	111	6	+	Nicotiana tabacum
VviFAD3-1	Myb-binding site	CAACAG	538	6	-	Nicotiana tabacum
VviFAD3-1	Myb-binding site	CAACAG	1794	6	-	Nicotiana tabacum
VviFAD3-1	ARE	AAACCA	859	6	-	Zea mays	cis-acting regulatory element essential for the anaerobic induction
VviFAD3-1	ARE	AAACCA	1272	6	+	Zea mays	cis-acting regulatory element essential for the anaerobic induction
VviFAD3-1		motif_sequence	94	4	+	organism	short_function
VviFAD3-1		motif_sequence	166	4	+	organism	short_function
VviFAD3-1		motif_sequence	311	4	+	organism	short_function
VviFAD3-1		motif_sequence	336	4	+	organism	short_function
VviFAD3-1		motif_sequence	375	4	+	organism	short_function
VviFAD3-1		motif_sequence	744	4	-	organism	short_function
VviFAD3-1		motif_sequence	802	4	-	organism	short_function
VviFAD3-1		motif_sequence	818	4	+	organism	short_function
VviFAD3-1		motif_sequence	907	4	+	organism	short_function
VviFAD3-1		motif_sequence	1179	4	-	organism	short_function
VviFAD3-1		motif_sequence	1344	4	+	organism	short_function
VviFAD3-1		motif_sequence	1372	4	+	organism	short_function
VviFAD3-1		motif_sequence	1384	4	+	organism	short_function
VviFAD3-1		motif_sequence	1434	4	+	organism	short_function
VviFAD3-1		motif_sequence	1514	4	+	organism	short_function
VviFAD3-1		motif_sequence	1586	4	-	organism	short_function
VviFAD3-1		motif_sequence	1661	4	+	organism	short_function
VviFAD3-1		motif_sequence	1781	4	-	organism	short_function
VviFAD3-1		motif_sequence	1875	4	-	organism	short_function
VviFAD3-1	Unnamed__8	TCCACGTAGA	819	9	-	Zea mays
VviFAD3-1	Unnamed__12	TCCACGTAGA	819	9	-	Zea mays
VviFAD3-1	ERE	ATTTCATA	240	8	+	Nicotiana glutinos
VviFAD3-1	CCAAT-box	CAACGG	836	6	+	Hordeum vulgare	MYBHv1 binding site
VviFAD3-1	Myb	CAACTG	79	6	-	Arabidopsis thaliana
VviFAD3-1	Myb	TAACTG	1027	6	+	Arabidopsis thaliana
VviFAD3-1	Myb	TAACTG	1541	6	-	Arabidopsis thaliana
VviFAD3-1	Myb	TAACTG	1791	6	+	Arabidopsis thaliana
VviFAD3-1	WRE3	CCACCT	532	6	+	Pisum sativum
VviFAD3-1	Unnamed__10	TCCACGTAGA	819	9	-	Zea mays
VviFAD3-1	CAT-box	GCCACT	258	6	-	Arabidopsis thaliana	cis-acting regulatory element related to meristem expression
VviFAD3-1	MYB recognition site	CCGTTG	836	6	-	Arabidopsis thaliana
VviFAD3-1	MYC	CAATTG	979	6	+	Arabidopsis thaliana
VviFAD3-1	Unnamed__4	CTCC	286	4	+	Petroselinum hortense
VviFAD3-1	Unnamed__4	CTCC	812	4	-	Petroselinum hortense
VviFAD3-1	Unnamed__4	CTCC	826	4	-	Petroselinum hortense
VviFAD3-1	Unnamed__4	CTCC	953	4	+	Petroselinum hortense
VviFAD3-1	Unnamed__4	CTCC	1004	4	+	Petroselinum hortense
VviFAD3-1	Unnamed__4	CTCC	1179	4	-	Petroselinum hortense
VviFAD3-1	Unnamed__4	CTCC	1386	4	+	Petroselinum hortense
VviFAD3-1	Unnamed__4	CTCC	1742	4	+	Petroselinum hortense
VviFAD3-1	Unnamed__4	CTCC	1799	4	-	Petroselinum hortense
VviFAD3-1	Unnamed__4	CTCC	1868	4	-	Petroselinum hortense
VviFAD3-1	Box 4	ATTAAT	194	6	+	Petroselinum crispum	part of a conserved DNA module involved in light responsiveness
VviFAD3-1	CAAT-box	CAAT	218	4	-	Nicotiana glutinosa
VviFAD3-1	CAAT-box	CAAT	295	4	+	Nicotiana glutinosa
VviFAD3-1	CAAT-box	CAAT	470	4	-	Nicotiana glutinosa
VviFAD3-1	CAAT-box	CAAAT	506	5	-	Pisum sativum	common cis-acting element in promoter and enhancer regions
VviFAD3-1	CAAT-box	CAAAT	661	5	-	Pisum sativum	common cis-acting element in promoter and enhancer regions
VviFAD3-1	CAAT-box	CCAAT	883	5	-	Arabidopsis thaliana	common cis-acting element in promoter and enhancer regions
VviFAD3-1	CAAT-box	CAAAT	916	5	+	Pisum sativum	common cis-acting element in promoter and enhancer regions
VviFAD3-1	CAAT-box	CAAT	957	4	-	Nicotiana glutinosa
VviFAD3-1	CAAT-box	CCAAT	971	5	+	Arabidopsis thaliana	common cis-acting element in promoter and enhancer regions
VviFAD3-1	CAAT-box	CAAT	972	4	+	Nicotiana glutinosa
VviFAD3-1	CAAT-box	CCAAT	978	5	+	Arabidopsis thaliana	common cis-acting element in promoter and enhancer regions
VviFAD3-1	CAAT-box	CAAT	979	4	+	Nicotiana glutinosa
VviFAD3-1	CAAT-box	CCAAT	981	5	-	Arabidopsis thaliana	common cis-acting element in promoter and enhancer regions
VviFAD3-1	CAAT-box	CCAAT	1116	5	+	Arabidopsis thaliana	common cis-acting element in promoter and enhancer regions
VviFAD3-1	CAAT-box	CAAT	1117	4	+	Nicotiana glutinosa
VviFAD3-1	CAAT-box	CCAAT	1217	5	+	Arabidopsis thaliana	common cis-acting element in promoter and enhancer regions
VviFAD3-1	CAAT-box	CAAT	1218	4	+	Nicotiana glutinosa
VviFAD3-1	CAAT-box	CAAAT	1232	5	+	Pisum sativum	common cis-acting element in promoter and enhancer regions
VviFAD3-1	CAAT-box	CAAAT	1238	5	+	Pisum sativum	common cis-acting element in promoter and enhancer regions
VviFAD3-1	CAAT-box	CAAT	1362	4	+	Nicotiana glutinosa
VviFAD3-1	CAAT-box	CAAT	1377	4	+	Nicotiana glutinosa
VviFAD3-1	CAAT-box	CAAT	1453	4	+	Nicotiana glutinosa
VviFAD3-1	CAAT-box	CCAAT	1460	5	-	Arabidopsis thaliana	common cis-acting element in promoter and enhancer regions
VviFAD3-1	CAAT-box	CAAT	1562	4	-	Nicotiana glutinosa
VviFAD3-1	CAAT-box	CAAT	1566	4	+	Nicotiana glutinosa
VviFAD3-1	CAAT-box	CAAT	1618	4	-	Nicotiana glutinosa
VviFAD3-1	CAAT-box	CAAT	1642	4	+	Nicotiana glutinosa
VviFAD3-1	CAAT-box	CAAT	1695	4	+	Nicotiana glutinosa
VviFAD3-1	CAAT-box	CAAAT	1725	5	+	Pisum sativum	common cis-acting element in promoter and enhancer regions
VviFAD3-1	CAAT-box	CAAT	1890	4	-	Nicotiana glutinosa
VviFAD3-1	CAAT-box	CAAT	1942	4	-	Nicotiana glutinosa
VviFAD3-1	CAAT-box	CAAT	1985	4	-	Nicotiana glutinosa
VviFAD3-2	WUN-motif	AAATTTCTT	1013	9	+	Nicotiana glutinosa
VviFAD3-2	Sp1	GGGCGG	1361	6	+	Oryza sativa	light responsive element
VviFAD3-2	G-box	TACGTG	458	6	+	Arabidopsis thaliana	cis-acting regulatory element involved in light responsiveness
VviFAD3-2	G-box	CACGAC	1496	6	-	Zea mays	cis-acting regulatory element involved in light responsiveness
VviFAD3-2	AAGAA-motif	GAAAGAA	1072	7	-	Avena sativa
VviFAD3-2	AAGAA-motif	GAAAGAA	1354	7	+	Avena sativa
VviFAD3-2	AAGAA-motif	GAAAGAA	1466	7	-	Avena sativa
VviFAD3-2	AE-box	AGAAACTT	1556	8	-	Arabidopsis thaliana	part of a module for light response
VviFAD3-2	TCA-element	CCATCTTTTT	580	9	-	Nicotiana tabacum	cis-acting element involved in salicylic acid responsiveness
VviFAD3-2	TCA-element	CCATCTTTTT	1043	9	-	Nicotiana tabacum	cis-acting element involved in salicylic acid responsiveness
VviFAD3-2	circadian	CAAAGATATC	288	9	-	Lycopersicon esculentum	cis-acting regulatory element involved in circadian control
VviFAD3-2	circadian	CAAAGATATC	310	9	-	Lycopersicon esculentum	cis-acting regulatory element involved in circadian control
VviFAD3-2	circadian	CAAAGATATC	332	9	-	Lycopersicon esculentum	cis-acting regulatory element involved in circadian control
VviFAD3-2	MBS	CAACTG	742	6	+	Arabidopsis thaliana	MYB binding site involved in drought-inducibility
VviFAD3-2	AT~TATA-box	TATATA	1447	6	-	Arabidopsis thaliana
VviFAD3-2	AT~TATA-box	TATATA	1852	6	-	Arabidopsis thaliana
VviFAD3-2	TCT-motif	TCTTAC	445	6	-	Arabidopsis thaliana	part of a light responsive element
VviFAD3-2	ABRE3a	TACGTG	458	6	+	Zea mays
VviFAD3-2	I-box	AGATAAGG	597	8	-	Triticum aestivum	part of a light responsive element
VviFAD3-2	ERE	ATTTTAAA	491	8	+	Nicotiana glutinos
VviFAD3-2	ARE	AAACCA	944	6	+	Zea mays	cis-acting regulatory element essential for the anaerobic induction
VviFAD3-2		motif_sequence	228	4	+	organism	short_function
VviFAD3-2		motif_sequence	635	4	+	organism	short_function
VviFAD3-2		motif_sequence	696	4	+	organism	short_function
VviFAD3-2		motif_sequence	768	4	+	organism	short_function
VviFAD3-2		motif_sequence	772	4	-	organism	short_function
VviFAD3-2		motif_sequence	791	4	+	organism	short_function
VviFAD3-2		motif_sequence	835	4	+	organism	short_function
VviFAD3-2		motif_sequence	861	4	-	organism	short_function
VviFAD3-2		motif_sequence	893	4	+	organism	short_function
VviFAD3-2		motif_sequence	962	4	+	organism	short_function
VviFAD3-2		motif_sequence	1401	4	-	organism	short_function
VviFAD3-2		motif_sequence	1489	4	-	organism	short_function
VviFAD3-2		motif_sequence	1507	4	+	organism	short_function
VviFAD3-2		motif_sequence	1661	4	+	organism	short_function
VviFAD3-2		motif_sequence	1810	4	-	organism	short_function
VviFAD3-2		motif_sequence	1877	4	+	organism	short_function
VviFAD3-2	Myb-binding site	CAACAG	1804	6	-	Nicotiana tabacum
VviFAD3-2	TATA-box	TATA	3	4	+	Arabidopsis thaliana	core promoter element around -30 of transcription start
VviFAD3-2	TATA-box	TACAAAA	129	7	-	Oryza sativa	core promoter element around -30 of transcription start
VviFAD3-2	TATA-box	TATA	150	4	+	Arabidopsis thaliana	core promoter element around -30 of transcription start
VviFAD3-2	TATA-box	TATACA	188	6	-	Helianthus annuus	core promoter element around -30 of transcription start
VviFAD3-2	TATA-box	TATA	190	4	+	Arabidopsis thaliana	core promoter element around -30 of transcription start
VviFAD3-2	TATA-box	TATA	246	4	+	Arabidopsis thaliana	core promoter element around -30 of transcription start
VviFAD3-2	TATA-box	ATTATA	345	6	+	Brassica napus	core promoter element around -30 of transcription start
VviFAD3-2	TATA-box	TATAA	346	5	-	Arabidopsis thaliana	core promoter element around -30 of transcription start
VviFAD3-2	TATA-box	TATA	347	4	+	Arabidopsis thaliana	core promoter element around -30 of transcription start
VviFAD3-2	TATA-box	TATATTTATATTT	877	12	-	Avena sativa	core promoter element around -30 of transcription start
VviFAD3-2	TATA-box	ATATAA	879	6	+	Brassica oleracea	core promoter element around -30 of transcription start
VviFAD3-2	TATA-box	TATA	880	4	+	Arabidopsis thaliana	core promoter element around -30 of transcription start
VviFAD3-2	TATA-box	ATTATA	884	6	+	Brassica napus	core promoter element around -30 of transcription start
VviFAD3-2	TATA-box	TATAA	885	5	-	Arabidopsis thaliana	core promoter element around -30 of transcription start
VviFAD3-2	TATA-box	TATA	886	4	+	Arabidopsis thaliana	core promoter element around -30 of transcription start
VviFAD3-2	TATA-box	TATA	1033	4	-	Arabidopsis thaliana	core promoter element around -30 of transcription start
VviFAD3-2	TATA-box	TATAA	1334	5	-	Arabidopsis thaliana	core promoter element around -30 of transcription start
VviFAD3-2	TATA-box	TATA	1335	4	-	Arabidopsis thaliana	core promoter element around -30 of transcription start
VviFAD3-2	TATA-box	ATATAT	1446	6	-	Brassica napus	core promoter element around -30 of transcription start
VviFAD3-2	TATA-box	TATATA	1447	6	-	Arabidopsis thaliana	core promoter element around -30 of transcription start
VviFAD3-2	TATA-box	TATA	1449	4	-	Arabidopsis thaliana	core promoter element around -30 of transcription start
VviFAD3-2	TATA-box	TATAAA	1544	6	-	Helianthus annuus	core promoter element around -30 of transcription start
VviFAD3-2	TATA-box	TATAA	1545	5	-	Arabidopsis thaliana	core promoter element around -30 of transcription start
VviFAD3-2	TATA-box	TATA	1546	4	-	Arabidopsis thaliana	core promoter element around -30 of transcription start
VviFAD3-2	TATA-box	TATATTTATATTT	1843	12	-	Avena sativa	core promoter element around -30 of transcription start
VviFAD3-2	TATA-box	ATTATA	1844	6	+	Brassica napus	core promoter element around -30 of transcription start
VviFAD3-2	TATA-box	TATAA	1845	5	-	Arabidopsis thaliana	core promoter element around -30 of transcription start
VviFAD3-2	TATA-box	TATA	1846	4	-	Arabidopsis thaliana	core promoter element around -30 of transcription start
VviFAD3-2	TATA-box	ATATAT	1851	6	-	Brassica napus	core promoter element around -30 of transcription start
VviFAD3-2	TATA-box	TATATA	1852	6	-	Arabidopsis thaliana	core promoter element around -30 of transcription start
VviFAD3-2	TATA-box	ATATAA	1853	6	+	Brassica oleracea	core promoter element around -30 of transcription start
VviFAD3-2	TATA-box	TATA	1854	4	-	Arabidopsis thaliana	core promoter element around -30 of transcription start
VviFAD3-2	TATA-box	ATTATA	1887	6	+	Brassica napus	core promoter element around -30 of transcription start
VviFAD3-2	TATA-box	TATAA	1888	5	-	Arabidopsis thaliana	core promoter element around -30 of transcription start
VviFAD3-2	TATA-box	TATA	1889	4	-	Arabidopsis thaliana	core promoter element around -30 of transcription start
VviFAD3-2	TATA-box	TATA	1969	4	-	Arabidopsis thaliana	core promoter element around -30 of transcription start
VviFAD3-2	Unnamed__6	taTAAATATct	1846	10	+	Zea mays
VviFAD3-2	MYB	CAACCA	847	6	-	Arabidopsis thaliana
VviFAD3-2	MYB	CAACCA	853	6	-	Arabidopsis thaliana
VviFAD3-2	MYB	CAACCA	1347	6	+	Arabidopsis thaliana
VviFAD3-2	MYB	CAACAG	1804	6	-	Arabidopsis thaliana
VviFAD3-2	ABRE	ACGTG	459	5	+	Arabidopsis thaliana	cis-acting element involved in the abscisic acid responsiveness
VviFAD3-2	CAAT-box	CAAT	46	4	-	Nicotiana glutinosa
VviFAD3-2	CAAT-box	CAAT	193	4	-	Nicotiana glutinosa
VviFAD3-2	CAAT-box	CAAT	376	4	+	Nicotiana glutinosa
VviFAD3-2	CAAT-box	CAAT	396	4	-	Nicotiana glutinosa
VviFAD3-2	CAAT-box	CCAAT	476	5	-	Arabidopsis thaliana	common cis-acting element in promoter and enhancer regions
VviFAD3-2	CAAT-box	CAAT	526	4	+	Nicotiana glutinosa
VviFAD3-2	CAAT-box	CAAT	536	4	-	Nicotiana glutinosa
VviFAD3-2	CAAT-box	CAAT	545	4	-	Nicotiana glutinosa
VviFAD3-2	CAAT-box	TGCCAAC	548	7	-	Petunia hybrida	common cis-acting element in promoter and enhancer regions
VviFAD3-2	CAAT-box	CAAAT	608	5	-	Pisum sativum	common cis-acting element in promoter and enhancer regions
VviFAD3-2	CAAT-box	CAAT	627	4	+	Nicotiana glutinosa
VviFAD3-2	CAAT-box	CAAT	722	4	-	Nicotiana glutinosa
VviFAD3-2	CAAT-box	CAAT	726	4	+	Nicotiana glutinosa
VviFAD3-2	CAAT-box	CAAT	811	4	+	Nicotiana glutinosa
VviFAD3-2	CAAT-box	CAAT	873	4	+	Nicotiana glutinosa
VviFAD3-2	CAAT-box	TGCCAAC	904	7	+	Petunia hybrida	common cis-acting element in promoter and enhancer regions
VviFAD3-2	CAAT-box	CAAAT	913	5	-	Pisum sativum	common cis-acting element in promoter and enhancer regions
VviFAD3-2	CAAT-box	CAAT	972	4	+	Nicotiana glutinosa
VviFAD3-2	CAAT-box	CAAT	1338	4	-	Nicotiana glutinosa
VviFAD3-2	CAAT-box	CCAAT	1373	5	-	Arabidopsis thaliana	common cis-acting element in promoter and enhancer regions
VviFAD3-2	CAAT-box	CAAT	1398	4	-	Nicotiana glutinosa
VviFAD3-2	CAAT-box	CAAT	1456	4	+	Nicotiana glutinosa
VviFAD3-2	CAAT-box	CAAAT	1480	5	-	Pisum sativum	common cis-acting element in promoter and enhancer regions
VviFAD3-2	CAAT-box	CCAAT	1580	5	-	Arabidopsis thaliana	common cis-acting element in promoter and enhancer regions
VviFAD3-2	CAAT-box	CAAAT	1615	5	+	Pisum sativum	common cis-acting element in promoter and enhancer regions
VviFAD3-2	CAAT-box	CAAT	1814	4	-	Nicotiana glutinosa
VviFAD3-2	CAAT-box	CAAAT	1894	5	-	Pisum sativum	common cis-acting element in promoter and enhancer regions
VviFAD3-2	LTR	CCGAAA	103	6	+	Hordeum vulgare	cis-acting element involved in low-temperature responsiveness
VviFAD3-2	LTR	CCGAAA	159	6	-	Hordeum vulgare	cis-acting element involved in low-temperature responsiveness
VviFAD3-2	LTR	CCGAAA	1095	6	-	Hordeum vulgare	cis-acting element involved in low-temperature responsiveness
VviFAD3-2	MYC	CATGTG	1380	6	-	Arabidopsis thaliana
VviFAD3-2	Unnamed__4	CTCC	796	4	+	Petroselinum hortense
VviFAD3-2	Unnamed__4	CTCC	807	4	-	Petroselinum hortense
VviFAD3-2	Unnamed__4	CTCC	832	4	+	Petroselinum hortense
VviFAD3-2	Unnamed__4	CTCC	1108	4	+	Petroselinum hortense
VviFAD3-2	Unnamed__4	CTCC	1200	4	-	Petroselinum hortense
VviFAD3-2	Unnamed__4	CTCC	1225	4	+	Petroselinum hortense
VviFAD3-2	Unnamed__4	CTCC	1522	4	-	Petroselinum hortense
VviFAD3-2	Unnamed__4	CTCC	1658	4	+	Petroselinum hortense
VviFAD3-2	Unnamed__4	CTCC	1676	4	+	Petroselinum hortense
VviFAD3-2	Unnamed__4	CTCC	1791	4	+	Petroselinum hortense
VviFAD3-2	Unnamed__4	CTCC	1918	4	+	Petroselinum hortense
VviFAD3-2	ABRE4	CACGTA	458	6	-	Zea mays
VviFAD3-2	CAT-box	GCCACT	1952	6	-	Arabidopsis thaliana	cis-acting regulatory element related to meristem expression
VviFAD3-2	Unnamed__1	CGTGG	460	5	+	Zea mays
VviFAD3-2	Myb	CAACTG	742	6	+	Arabidopsis thaliana
VviFAD3-2	WRE3	CCACCT	222	6	+	Pisum sativum
VviFAD3-2	WRE3	CCACCT	921	6	+	Pisum sativum
VviFAD3-2	WRE3	CCACCT	1432	6	-	Pisum sativum
VviFAD4	CAT-box	GCCACT	972	6	-	Arabidopsis thaliana	cis-acting regulatory element related to meristem expression
VviFAD4	as-1	TGACG	653	5	-	Arabidopsis thaliana
VviFAD4	as-1	TGACG	1139	5	+	Arabidopsis thaliana
VviFAD4	DRE core	GCCGAC	864	6	-	Arabidopsis thaliana
VviFAD4	DRE core	GCCGAC	951	6	-	Arabidopsis thaliana
VviFAD4	DRE core	GCCGAC	1000	6	-	Arabidopsis thaliana
VviFAD4	Myb	TAACTG	487	6	-	Arabidopsis thaliana
VviFAD4	Myb	CAACTG	899	6	+	Arabidopsis thaliana
VviFAD4	WRE3	CCACCT	1641	6	+	Pisum sativum
VviFAD4	CAAT-box	CAAT	164	4	+	Nicotiana glutinosa
VviFAD4	CAAT-box	CAAT	166	4	-	Nicotiana glutinosa
VviFAD4	CAAT-box	CAAT	177	4	+	Nicotiana glutinosa
VviFAD4	CAAT-box	CAAAT	269	5	-	Pisum sativum	common cis-acting element in promoter and enhancer regions
VviFAD4	CAAT-box	CCAAT	353	5	-	Arabidopsis thaliana	common cis-acting element in promoter and enhancer regions
VviFAD4	CAAT-box	CAAT	392	4	+	Nicotiana glutinosa
VviFAD4	CAAT-box	CAAT	431	4	-	Nicotiana glutinosa
VviFAD4	CAAT-box	TGCCAAC	433	7	+	Petunia hybrida	common cis-acting element in promoter and enhancer regions
VviFAD4	CAAT-box	CAAT	791	4	-	Nicotiana glutinosa
VviFAD4	CAAT-box	CCAAT	928	5	+	Arabidopsis thaliana	common cis-acting element in promoter and enhancer regions
VviFAD4	CAAT-box	CAAT	929	4	+	Nicotiana glutinosa
VviFAD4	CAAT-box	CAAT	1154	4	+	Nicotiana glutinosa
VviFAD4	CAAT-box	CAAAT	1255	5	+	Pisum sativum	common cis-acting element in promoter and enhancer regions
VviFAD4	CAAT-box	CCAAT	1270	5	-	Arabidopsis thaliana	common cis-acting element in promoter and enhancer regions
VviFAD4	CAAT-box	CAAT	1319	4	+	Nicotiana glutinosa
VviFAD4	CAAT-box	CAAT	1321	4	-	Nicotiana glutinosa
VviFAD4	CAAT-box	CAAAT	1328	5	+	Pisum sativum	common cis-acting element in promoter and enhancer regions
VviFAD4	CAAT-box	CAAAT	1350	5	-	Pisum sativum	common cis-acting element in promoter and enhancer regions
VviFAD4	CAAT-box	CAAT	1372	4	+	Nicotiana glutinosa
VviFAD4	CAAT-box	CAAAT	1374	5	-	Pisum sativum	common cis-acting element in promoter and enhancer regions
VviFAD4	CAAT-box	CAAT	1442	4	-	Nicotiana glutinosa
VviFAD4	CAAT-box	CAAT	1449	4	-	Nicotiana glutinosa
VviFAD4	CAAT-box	CAAAT	1517	5	+	Pisum sativum	common cis-acting element in promoter and enhancer regions
VviFAD4	CAAT-box	CAAAT	1558	5	-	Pisum sativum	common cis-acting element in promoter and enhancer regions
VviFAD4	CAAT-box	CAAAT	1614	5	-	Pisum sativum	common cis-acting element in promoter and enhancer regions
VviFAD4	CAAT-box	CAAT	1700	4	+	Nicotiana glutinosa
VviFAD4	CAAT-box	CAAAT	1785	5	+	Pisum sativum	common cis-acting element in promoter and enhancer regions
VviFAD4	CAAT-box	CAAT	1839	4	-	Nicotiana glutinosa
VviFAD4	CAAT-box	CAAT	1844	4	-	Nicotiana glutinosa
VviFAD4	CAAT-box	CAAT	1871	4	-	Nicotiana glutinosa
VviFAD4	CAAT-box	CAAT	1896	4	-	Nicotiana glutinosa
VviFAD4	CAAT-box	CCCAATTT	1927	8	+	Arabidopsis thaliana	common cis-acting element in promoter and enhancer regions
VviFAD4	CAAT-box	CCAAT	1928	5	+	Arabidopsis thaliana	common cis-acting element in promoter and enhancer regions
VviFAD4	CAAT-box	CAAT	1929	4	+	Nicotiana glutinosa
VviFAD4	CAAT-box	CAAAT	1986	5	+	Pisum sativum	common cis-acting element in promoter and enhancer regions
VviFAD4	CAAT-box	CAAT	1989	4	-	Nicotiana glutinosa
VviFAD4	GT1-motif	GGTTAA	54	6	-	Arabidopsis thaliana	light responsive element
VviFAD4	GT1-motif	GGTTAA	1386	6	+	Arabidopsis thaliana	light responsive element
VviFAD4	ABRE	TACGGTC	591	7	-	Arabidopsis thaliana	cis-acting element involved in the abscisic acid responsiveness
VviFAD4	Box 4	ATTAAT	1428	6	-	Petroselinum crispum	part of a conserved DNA module involved in light responsiveness
VviFAD4	MYC	CAATTG	164	6	+	Arabidopsis thaliana
VviFAD4	MYC	CATTTG	1255	6	-	Arabidopsis thaliana
VviFAD4	MYC	CAATTG	1319	6	-	Arabidopsis thaliana
VviFAD4	MYB recognition site	CCGTTG	1073	6	+	Arabidopsis thaliana
VviFAD4	Unnamed__4	CTCC	63	4	+	Petroselinum hortense
VviFAD4	Unnamed__4	CTCC	140	4	+	Petroselinum hortense
VviFAD4	Unnamed__4	CTCC	217	4	-	Petroselinum hortense
VviFAD4	Unnamed__4	CTCC	290	4	-	Petroselinum hortense
VviFAD4	Unnamed__4	CTCC	304	4	+	Petroselinum hortense
VviFAD4	Unnamed__4	CTCC	536	4	-	Petroselinum hortense
VviFAD4	Unnamed__4	CTCC	567	4	-	Petroselinum hortense
VviFAD4	Unnamed__4	CTCC	570	4	-	Petroselinum hortense
VviFAD4	Unnamed__4	CTCC	588	4	-	Petroselinum hortense
VviFAD4	Unnamed__4	CTCC	778	4	+	Petroselinum hortense
VviFAD4	Unnamed__4	CTCC	803	4	+	Petroselinum hortense
VviFAD4	Unnamed__4	CTCC	825	4	-	Petroselinum hortense
VviFAD4	Unnamed__4	CTCC	917	4	-	Petroselinum hortense
VviFAD4	Unnamed__4	CTCC	979	4	+	Petroselinum hortense
VviFAD4	Unnamed__4	CTCC	1071	4	+	Petroselinum hortense
VviFAD4	Unnamed__4	CTCC	1171	4	+	Petroselinum hortense
VviFAD4	Unnamed__4	CTCC	1275	4	-	Petroselinum hortense
VviFAD4	Unnamed__4	CTCC	1296	4	+	Petroselinum hortense
VviFAD4	Unnamed__4	CTCC	1301	4	-	Petroselinum hortense
VviFAD4	Unnamed__4	CTCC	1545	4	+	Petroselinum hortense
VviFAD4	TGA-element	AACGAC	461	6	+	Brassica oleracea	auxin-responsive element
VviFAD4	TGA-element	AACGAC	870	6	-	Brassica oleracea	auxin-responsive element
VviFAD4	O2-site	GATGA(C/T)(A/G)TG(A/G)	712	8	+	Zea mays	cis-acting regulatory element involved in zein metabolism regulation
VviFAD4	O2-site	GATGATGTGG	1547	9	-	Zea mays	cis-acting regulatory element involved in zein metabolism regulation
VviFAD4	TATA-box	TATAA	91	5	-	Arabidopsis thaliana	core promoter element around -30 of transcription start
VviFAD4	TATA-box	TATA	92	4	+	Arabidopsis thaliana	core promoter element around -30 of transcription start
VviFAD4	TATA-box	TATA	782	4	+	Arabidopsis thaliana	core promoter element around -30 of transcription start
VviFAD4	TATA-box	TACAAAA	1264	7	-	Oryza sativa	core promoter element around -30 of transcription start
VviFAD4	TATA-box	TAAAGATT	1435	8	-	Arabidopsis thaliana	core promoter element around -30 of transcription start
VviFAD4	TATA-box	TACAAAA	1469	7	-	Oryza sativa	core promoter element around -30 of transcription start
VviFAD4	TATA-box	ATATAT	1554	6	-	Brassica napus	core promoter element around -30 of transcription start
VviFAD4	TATA-box	TATA	1555	4	-	Arabidopsis thaliana	core promoter element around -30 of transcription start
VviFAD4	TATA-box	ccTATAAAaa	1595	10	+	Arabidopsis thaliana	core promoter element around -30 of transcription start
VviFAD4	TATA-box	TATA	1597	4	-	Arabidopsis thaliana	core promoter element around -30 of transcription start
VviFAD4	TATA-box	ATATAT	1610	6	-	Brassica napus	core promoter element around -30 of transcription start
VviFAD4	TATA-box	TATA	1611	4	-	Arabidopsis thaliana	core promoter element around -30 of transcription start
VviFAD4	TATA-box	TATAAATA	1832	8	-	Daucus carota	core promoter element around -30 of transcription start
VviFAD4	TATA-box	TATAAAT	1833	7	-	Brassica juncea	core promoter element around -30 of transcription start
VviFAD4	TATA-box	TATAAA	1834	6	-	Helianthus annuus	core promoter element around -30 of transcription start
VviFAD4	TATA-box	TATAA	1835	5	-	Arabidopsis thaliana	core promoter element around -30 of transcription start
VviFAD4	TATA-box	TATA	1836	4	-	Arabidopsis thaliana	core promoter element around -30 of transcription start
VviFAD4	TATA-box	TAAAGATT	1878	8	+	Arabidopsis thaliana	core promoter element around -30 of transcription start
VviFAD4	TATA-box	TATA	1964	4	-	Arabidopsis thaliana	core promoter element around -30 of transcription start
VviFAD4	MYB	TAACCA	55	6	+	Arabidopsis thaliana
VviFAD4	CCAAT-box	CAACGG	1073	6	-	Hordeum vulgare	MYBHv1 binding site
VviFAD4	ARE	AAACCA	144	6	+	Zea mays	cis-acting regulatory element essential for the anaerobic induction
VviFAD4	ARE	AAACCA	1807	6	-	Zea mays	cis-acting regulatory element essential for the anaerobic induction
VviFAD4		motif_sequence	128	4	+	organism	short_function
VviFAD4		motif_sequence	138	4	+	organism	short_function
VviFAD4		motif_sequence	182	4	+	organism	short_function
VviFAD4		motif_sequence	536	4	-	organism	short_function
VviFAD4		motif_sequence	547	4	-	organism	short_function
VviFAD4		motif_sequence	601	4	-	organism	short_function
VviFAD4		motif_sequence	627	4	-	organism	short_function
VviFAD4		motif_sequence	726	4	-	organism	short_function
VviFAD4		motif_sequence	934	4	-	organism	short_function
VviFAD4		motif_sequence	977	4	+	organism	short_function
VviFAD4		motif_sequence	1008	4	-	organism	short_function
VviFAD4		motif_sequence	1027	4	-	organism	short_function
VviFAD4		motif_sequence	1119	4	-	organism	short_function
VviFAD4		motif_sequence	1242	4	-	organism	short_function
VviFAD4		motif_sequence	1291	4	+	organism	short_function
VviFAD4		motif_sequence	1301	4	-	organism	short_function
VviFAD4		motif_sequence	1355	4	-	organism	short_function
VviFAD4		motif_sequence	1399	4	+	organism	short_function
VviFAD4		motif_sequence	1409	4	+	organism	short_function
VviFAD4		motif_sequence	1506	4	-	organism	short_function
VviFAD4		motif_sequence	1794	4	+	organism	short_function
VviFAD4		motif_sequence	1847	4	-	organism	short_function
VviFAD4	RY-element	CATGCATG	1217	8	-	Helianthus annuus	cis-acting regulatory element involved in seed-specific regulation
VviFAD4	STRE	AGGGG	87	5	-	Arabidopsis thaliana
VviFAD4	STRE	AGGGG	279	5	-	Arabidopsis thaliana
VviFAD4	STRE	AGGGG	329	5	+	Arabidopsis thaliana
VviFAD4	STRE	AGGGG	668	5	-	Arabidopsis thaliana
VviFAD4	STRE	AGGGG	994	5	-	Arabidopsis thaliana
VviFAD4	STRE	AGGGG	1068	5	-	Arabidopsis thaliana
VviFAD4	STRE	AGGGG	1112	5	-	Arabidopsis thaliana
VviFAD4	STRE	AGGGG	1477	5	-	Arabidopsis thaliana
VviFAD4	STRE	AGGGG	1650	5	-	Arabidopsis thaliana
VviFAD4	GATA-motif	GATAGGA	358	7	-	Arabidopsis thaliana	part of a light responsive element
VviFAD4	GATA-motif	AAGGATAAGG	1575	9	-	Solanum tuberosum	part of a light responsive element
VviFAD4	CGTCA-motif	CGTCA	653	5	+	Hordeum vulgare	cis-acting regulatory element involved in the MeJA-responsiveness
VviFAD4	CGTCA-motif	CGTCA	1139	5	-	Hordeum vulgare	cis-acting regulatory element involved in the MeJA-responsiveness
VviFAD4	I-box	AGATAAGG	1575	8	-	Triticum aestivum	part of a light responsive element
VviFAD4	TGACG-motif	TGACG	653	5	-	Hordeum vulgare	cis-acting regulatory element involved in the MeJA-responsiveness
VviFAD4	TGACG-motif	TGACG	1139	5	+	Hordeum vulgare	cis-acting regulatory element involved in the MeJA-responsiveness
VviFAD4	TCA-element	CCATCTTTTT	1859	9	-	Nicotiana tabacum	cis-acting element involved in salicylic acid responsiveness
VviFAD4	MBS	CAACTG	899	6	+	Arabidopsis thaliana	MYB binding site involved in drought-inducibility
VviFAD4	W box	TTGACC	1322	6	+	Arabidopsis thaliana
VviFAD4	MYB-like sequence	TAACCA	55	6	+	Arabidopsis thaliana
VviFAD4	AAGAA-motif	GAAAGAA	185	7	-	Avena sativa
VviFAD4	G-box	CACGAC	966	6	-	Zea mays	cis-acting regulatory element involved in light responsiveness
VviFAD4	TCCC-motif	TCTCCCT	303	7	+	Spinacia oleracea	part of a light responsive element
VviFAD4	TCCC-motif	TCTCCCT	586	7	-	Spinacia oleracea	part of a light responsive element
VviFAD6	MYB	CAACCA	1108	6	-	Arabidopsis thaliana
VviFAD6	MYB	CAACCA	1378	6	-	Arabidopsis thaliana
VviFAD6	MYB	CAACCA	1949	6	-	Arabidopsis thaliana
VviFAD6	Unnamed__6	taTAAATATct	1068	10	+	Zea mays
VviFAD6	Unnamed__6	taTAAATATct	1588	10	+	Zea mays
VviFAD6	TATA-box	TATAAGAA	7	8	-	Zea mays	core promoter element around -30 of transcription start
VviFAD6	TATA-box	TATAA	10	5	-	Arabidopsis thaliana	core promoter element around -30 of transcription start
VviFAD6	TATA-box	TATA	11	4	+	Arabidopsis thaliana	core promoter element around -30 of transcription start
VviFAD6	TATA-box	TATAAAA	25	7	-	Pisum sativum	core promoter element around -30 of transcription start
VviFAD6	TATA-box	TATAAA	26	6	-	Helianthus annuus	core promoter element around -30 of transcription start
VviFAD6	TATA-box	TATAA	27	5	-	Arabidopsis thaliana	core promoter element around -30 of transcription start
VviFAD6	TATA-box	TATA	28	4	+	Arabidopsis thaliana	core promoter element around -30 of transcription start
VviFAD6	TATA-box	ATATAA	102	6	+	Brassica oleracea	core promoter element around -30 of transcription start
VviFAD6	TATA-box	TATA	103	4	+	Arabidopsis thaliana	core promoter element around -30 of transcription start
VviFAD6	TATA-box	TATATAA	147	7	-	Arabidopsis thaliana	core promoter element around -30 of transcription start
VviFAD6	TATA-box	TATATA	148	6	+	Arabidopsis thaliana	core promoter element around -30 of transcription start
VviFAD6	TATA-box	ATATAT	149	6	+	Brassica napus	core promoter element around -30 of transcription start
VviFAD6	TATA-box	TATATA	150	6	+	Arabidopsis thaliana	core promoter element around -30 of transcription start
VviFAD6	TATA-box	ATATAT	151	6	+	Brassica napus	core promoter element around -30 of transcription start
VviFAD6	TATA-box	TATA	152	4	+	Arabidopsis thaliana	core promoter element around -30 of transcription start
VviFAD6	TATA-box	TATATTTATATTT	161	12	-	Avena sativa	core promoter element around -30 of transcription start
VviFAD6	TATA-box	ATATAA	163	6	+	Brassica oleracea	core promoter element around -30 of transcription start
VviFAD6	TATA-box	TATA	164	4	+	Arabidopsis thaliana	core promoter element around -30 of transcription start
VviFAD6	TATA-box	ATTATA	168	6	+	Brassica napus	core promoter element around -30 of transcription start
VviFAD6	TATA-box	TATAA	169	5	-	Arabidopsis thaliana	core promoter element around -30 of transcription start
VviFAD6	TATA-box	TATA	170	4	+	Arabidopsis thaliana	core promoter element around -30 of transcription start
VviFAD6	TATA-box	ATATAA	260	6	+	Brassica oleracea	core promoter element around -30 of transcription start
VviFAD6	TATA-box	TATA	261	4	+	Arabidopsis thaliana	core promoter element around -30 of transcription start
VviFAD6	TATA-box	ATATAT	363	6	+	Brassica napus	core promoter element around -30 of transcription start
VviFAD6	TATA-box	TATA	364	4	+	Arabidopsis thaliana	core promoter element around -30 of transcription start
VviFAD6	TATA-box	TATAAAA	379	7	-	Pisum sativum	core promoter element around -30 of transcription start
VviFAD6	TATA-box	TATAAA	380	6	-	Helianthus annuus	core promoter element around -30 of transcription start
VviFAD6	TATA-box	TATAA	381	5	-	Arabidopsis thaliana	core promoter element around -30 of transcription start
VviFAD6	TATA-box	TATA	382	4	+	Arabidopsis thaliana	core promoter element around -30 of transcription start
VviFAD6	TATA-box	ATATAA	388	6	+	Brassica oleracea	core promoter element around -30 of transcription start
VviFAD6	TATA-box	TATA	389	4	+	Arabidopsis thaliana	core promoter element around -30 of transcription start
VviFAD6	TATA-box	TATAAAA	394	7	-	Pisum sativum	core promoter element around -30 of transcription start
VviFAD6	TATA-box	TATAAA	395	6	-	Helianthus annuus	core promoter element around -30 of transcription start
VviFAD6	TATA-box	TATAA	396	5	-	Arabidopsis thaliana	core promoter element around -30 of transcription start
VviFAD6	TATA-box	TATA	397	4	+	Arabidopsis thaliana	core promoter element around -30 of transcription start
VviFAD6	TATA-box	TATAAAA	432	7	-	Pisum sativum	core promoter element around -30 of transcription start
VviFAD6	TATA-box	TATAAA	433	6	-	Helianthus annuus	core promoter element around -30 of transcription start
VviFAD6	TATA-box	TATAA	434	5	-	Arabidopsis thaliana	core promoter element around -30 of transcription start
VviFAD6	TATA-box	TATA	435	4	+	Arabidopsis thaliana	core promoter element around -30 of transcription start
VviFAD6	TATA-box	TATACA	458	6	-	Helianthus annuus	core promoter element around -30 of transcription start
VviFAD6	TATA-box	TATA	460	4	+	Arabidopsis thaliana	core promoter element around -30 of transcription start
VviFAD6	TATA-box	TATATA	507	6	+	Arabidopsis thaliana	core promoter element around -30 of transcription start
VviFAD6	TATA-box	ATATAT	508	6	+	Brassica napus	core promoter element around -30 of transcription start
VviFAD6	TATA-box	TATA	509	4	+	Arabidopsis thaliana	core promoter element around -30 of transcription start
VviFAD6	TATA-box	TATA	580	4	+	Arabidopsis thaliana	core promoter element around -30 of transcription start
VviFAD6	TATA-box	TATAAA	609	6	-	Helianthus annuus	core promoter element around -30 of transcription start
VviFAD6	TATA-box	TATAA	610	5	-	Arabidopsis thaliana	core promoter element around -30 of transcription start
VviFAD6	TATA-box	TATA	611	4	+	Arabidopsis thaliana	core promoter element around -30 of transcription start
VviFAD6	TATA-box	TATA	690	4	+	Arabidopsis thaliana	core promoter element around -30 of transcription start
VviFAD6	TATA-box	ccTATAAAaa	927	9	-	Arabidopsis thaliana	core promoter element around -30 of transcription start
VviFAD6	TATA-box	TATAAAA	928	7	-	Pisum sativum	core promoter element around -30 of transcription start
VviFAD6	TATA-box	TATAAA	929	6	-	Helianthus annuus	core promoter element around -30 of transcription start
VviFAD6	TATA-box	TATAA	930	5	-	Arabidopsis thaliana	core promoter element around -30 of transcription start
VviFAD6	TATA-box	TATA	931	4	+	Arabidopsis thaliana	core promoter element around -30 of transcription start
VviFAD6	TATA-box	ATTATA	1030	6	+	Brassica napus	core promoter element around -30 of transcription start
VviFAD6	TATA-box	TATAA	1031	5	-	Arabidopsis thaliana	core promoter element around -30 of transcription start
VviFAD6	TATA-box	TATA	1032	4	-	Arabidopsis thaliana	core promoter element around -30 of transcription start
VviFAD6	TATA-box	TATATTTATATTT	1065	12	-	Avena sativa	core promoter element around -30 of transcription start
VviFAD6	TATA-box	ATATAA	1067	6	+	Brassica oleracea	core promoter element around -30 of transcription start
VviFAD6	TATA-box	TATA	1068	4	-	Arabidopsis thaliana	core promoter element around -30 of transcription start
VviFAD6	TATA-box	TATA	1207	4	-	Arabidopsis thaliana	core promoter element around -30 of transcription start
VviFAD6	TATA-box	TATAAAA	1221	7	-	Pisum sativum	core promoter element around -30 of transcription start
VviFAD6	TATA-box	TATAAA	1222	6	-	Helianthus annuus	core promoter element around -30 of transcription start
VviFAD6	TATA-box	TATAA	1223	5	-	Arabidopsis thaliana	core promoter element around -30 of transcription start
VviFAD6	TATA-box	TATA	1224	4	-	Arabidopsis thaliana	core promoter element around -30 of transcription start
VviFAD6	TATA-box	ATTATA	1255	6	+	Brassica napus	core promoter element around -30 of transcription start
VviFAD6	TATA-box	TATAA	1256	5	-	Arabidopsis thaliana	core promoter element around -30 of transcription start
VviFAD6	TATA-box	TATA	1257	4	-	Arabidopsis thaliana	core promoter element around -30 of transcription start
VviFAD6	TATA-box	ATATAA	1292	6	+	Brassica oleracea	core promoter element around -30 of transcription start
VviFAD6	TATA-box	TATA	1293	4	-	Arabidopsis thaliana	core promoter element around -30 of transcription start
VviFAD6	TATA-box	TATAAAA	1340	7	-	Pisum sativum	core promoter element around -30 of transcription start
VviFAD6	TATA-box	TATAAA	1341	6	-	Helianthus annuus	core promoter element around -30 of transcription start
VviFAD6	TATA-box	TATAA	1342	5	-	Arabidopsis thaliana	core promoter element around -30 of transcription start
VviFAD6	TATA-box	TATA	1343	4	-	Arabidopsis thaliana	core promoter element around -30 of transcription start
VviFAD6	TATA-box	TATA	1348	4	-	Arabidopsis thaliana	core promoter element around -30 of transcription start
VviFAD6	TATA-box	TACAAAA	1466	7	+	Oryza sativa	core promoter element around -30 of transcription start
VviFAD6	TATA-box	ATTATA	1584	6	+	Brassica napus	core promoter element around -30 of transcription start
VviFAD6	TATA-box	TATATAA	1585	7	-	Arabidopsis thaliana	core promoter element around -30 of transcription start
VviFAD6	TATA-box	TATATA	1586	6	-	Arabidopsis thaliana	core promoter element around -30 of transcription start
VviFAD6	TATA-box	ATATAA	1587	6	+	Brassica oleracea	core promoter element around -30 of transcription start
VviFAD6	TATA-box	TATA	1588	4	-	Arabidopsis thaliana	core promoter element around -30 of transcription start
VviFAD6	TATA-box	TATAAAA	1694	7	-	Pisum sativum	core promoter element around -30 of transcription start
VviFAD6	TATA-box	TATAAA	1695	6	-	Helianthus annuus	core promoter element around -30 of transcription start
VviFAD6	TATA-box	TATAA	1696	5	-	Arabidopsis thaliana	core promoter element around -30 of transcription start
VviFAD6	TATA-box	TATA	1697	4	-	Arabidopsis thaliana	core promoter element around -30 of transcription start
VviFAD6	TGA-element	AACGAC	1798	6	-	Brassica oleracea	auxin-responsive element
VviFAD6	TATA	TATAAAAT	24	8	-	Arabidopsis thaliana
VviFAD6	TATA	TATAAAAT	382	8	+	Arabidopsis thaliana
VviFAD6	TATA	TATAAAAT	393	8	-	Arabidopsis thaliana
VviFAD6	TATA	TATAAAAT	1220	8	-	Arabidopsis thaliana
VviFAD6	TATA	TATAAAAT	1339	8	-	Arabidopsis thaliana
VviFAD6	TATA	TATAAAAT	1348	8	+	Arabidopsis thaliana
VviFAD6		motif_sequence	1437	4	-	organism	short_function
VviFAD6		motif_sequence	1973	4	+	organism	short_function
VviFAD6	ARE	AAACCA	174	6	-	Zea mays	cis-acting regulatory element essential for the anaerobic induction
VviFAD6	ARE	AAACCA	1647	6	-	Zea mays	cis-acting regulatory element essential for the anaerobic induction
VviFAD6	ERE	ATTTTAAA	338	8	-	Nicotiana glutinos
VviFAD6	ERE	ATTTTAAA	565	8	+	Nicotiana glutinos
VviFAD6	ERE	ATTTTAAA	567	8	-	Nicotiana glutinos
VviFAD6	ERE	ATTTCATA	717	8	+	Nicotiana glutinos
VviFAD6	ERE	ATTTTAAA	1024	8	-	Nicotiana glutinos
VviFAD6	ERE	ATTTTAAA	1274	8	-	Nicotiana glutinos
VviFAD6	ERE	ATTTTAAA	1371	8	-	Nicotiana glutinos
VviFAD6	ERE	ATTTTAAA	1716	8	+	Nicotiana glutinos
VviFAD6	Myb	CAACTG	1945	6	+	Arabidopsis thaliana
VviFAD6	Box II -like sequence	TCCGTGTACCA	1743	10	+	Oryza sativa	cis-acting regulatory element
VviFAD6	Unnamed__1	CGTGG	84	5	-	Zea mays
VviFAD6	Unnamed__1	GAATTTAATTAA	1278	11	+	Glycine max	60K protein binding site
VviFAD6	Unnamed__1	CGTGG	1835	5	-	Zea mays
VviFAD6	ABRE4	CACGTA	1743	6	-	Zea mays
VviFAD6	Box 4	ATTAAT	1097	6	-	Petroselinum crispum	part of a conserved DNA module involved in light responsiveness
VviFAD6	Box 4	ATTAAT	1493	6	-	Petroselinum crispum	part of a conserved DNA module involved in light responsiveness
VviFAD6	Unnamed__4	CTCC	828	4	-	Petroselinum hortense
VviFAD6	Unnamed__4	CTCC	1792	4	+	Petroselinum hortense
VviFAD6	Unnamed__4	CTCC	1994	4	-	Petroselinum hortense
VviFAD6	MYC	CATTTG	1324	6	-	Arabidopsis thaliana
VviFAD6	MYC	CATTTG	1408	6	-	Arabidopsis thaliana
VviFAD6	MYC	CAATTG	1978	6	-	Arabidopsis thaliana
VviFAD6	CAAT-box	CAAAT	14	5	-	Pisum sativum	common cis-acting element in promoter and enhancer regions
VviFAD6	CAAT-box	CAAT	155	4	-	Nicotiana glutinosa
VviFAD6	CAAT-box	CAAAT	205	5	-	Pisum sativum	common cis-acting element in promoter and enhancer regions
VviFAD6	CAAT-box	CCAAT	255	5	-	Arabidopsis thaliana	common cis-acting element in promoter and enhancer regions
VviFAD6	CAAT-box	CAAAT	416	5	+	Pisum sativum	common cis-acting element in promoter and enhancer regions
VviFAD6	CAAT-box	CAAT	425	4	+	Nicotiana glutinosa
VviFAD6	CAAT-box	CAAAT	455	5	-	Pisum sativum	common cis-acting element in promoter and enhancer regions
VviFAD6	CAAT-box	CAAT	501	4	-	Nicotiana glutinosa
VviFAD6	CAAT-box	CAAT	586	4	-	Nicotiana glutinosa
VviFAD6	CAAT-box	CAAT	591	4	+	Nicotiana glutinosa
VviFAD6	CAAT-box	CAAT	633	4	-	Nicotiana glutinosa
VviFAD6	CAAT-box	CAAAT	646	5	+	Pisum sativum	common cis-acting element in promoter and enhancer regions
VviFAD6	CAAT-box	CAAAT	658	5	+	Pisum sativum	common cis-acting element in promoter and enhancer regions
VviFAD6	CAAT-box	CAAAT	704	5	+	Pisum sativum	common cis-acting element in promoter and enhancer regions
VviFAD6	CAAT-box	CCAAT	824	5	-	Arabidopsis thaliana	common cis-acting element in promoter and enhancer regions
VviFAD6	CAAT-box	CAAT	872	4	+	Nicotiana glutinosa
VviFAD6	CAAT-box	CAAT	1002	4	+	Nicotiana glutinosa
VviFAD6	CAAT-box	CAAAT	1018	5	-	Pisum sativum	common cis-acting element in promoter and enhancer regions
VviFAD6	CAAT-box	CAAT	1050	4	-	Nicotiana glutinosa
VviFAD6	CAAT-box	CAAAT	1075	5	-	Pisum sativum	common cis-acting element in promoter and enhancer regions
VviFAD6	CAAT-box	CAAAT	1132	5	-	Pisum sativum	common cis-acting element in promoter and enhancer regions
VviFAD6	CAAT-box	CAAT	1138	4	-	Nicotiana glutinosa
VviFAD6	CAAT-box	CAAT	1144	4	+	Nicotiana glutinosa
VviFAD6	CAAT-box	CAAT	1150	4	+	Nicotiana glutinosa
VviFAD6	CAAT-box	CAAT	1313	4	-	Nicotiana glutinosa
VviFAD6	CAAT-box	CAAAT	1324	5	+	Pisum sativum	common cis-acting element in promoter and enhancer regions
VviFAD6	CAAT-box	CAAAT	1358	5	+	Pisum sativum	common cis-acting element in promoter and enhancer regions
VviFAD6	CAAT-box	CAAAT	1408	5	+	Pisum sativum	common cis-acting element in promoter and enhancer regions
VviFAD6	CAAT-box	CAAAT	1414	5	-	Pisum sativum	common cis-acting element in promoter and enhancer regions
VviFAD6	CAAT-box	CAAAT	1478	5	-	Pisum sativum	common cis-acting element in promoter and enhancer regions
VviFAD6	CAAT-box	CAAT	1484	4	+	Nicotiana glutinosa
VviFAD6	CAAT-box	CAAAT	1538	5	+	Pisum sativum	common cis-acting element in promoter and enhancer regions
VviFAD6	CAAT-box	CAAAT	1548	5	-	Pisum sativum	common cis-acting element in promoter and enhancer regions
VviFAD6	CAAT-box	CAAT	1845	4	+	Nicotiana glutinosa
VviFAD6	CAAT-box	CAAT	1876	4	+	Nicotiana glutinosa
VviFAD6	CAAT-box	CAAT	1978	4	+	Nicotiana glutinosa
VviFAD6	CAAT-box	CCAAT	1980	5	-	Arabidopsis thaliana	common cis-acting element in promoter and enhancer regions
VviFAD6	ABRE	ACGTG	1744	5	+	Arabidopsis thaliana	cis-acting element involved in the abscisic acid responsiveness
VviFAD6	MBS	CAACTG	1945	6	+	Arabidopsis thaliana	MYB binding site involved in drought-inducibility
VviFAD6	GA-motif	ATAGATAA	759	8	-	Arabidopsis thaliana	part of a light responsive element
VviFAD6	GA-motif	ATAGATAA	1258	8	+	Arabidopsis thaliana	part of a light responsive element
VviFAD6	TCA-element	CCATCTTTTT	878	9	+	Nicotiana tabacum	cis-acting element involved in salicylic acid responsiveness
VviFAD6	TCA-element	CCATCTTTTT	921	9	+	Nicotiana tabacum	cis-acting element involved in salicylic acid responsiveness
VviFAD6	TCA-element	CCATCTTTTT	945	9	+	Nicotiana tabacum	cis-acting element involved in salicylic acid responsiveness
VviFAD6	AT-rich element	ATAGAAATCAA	1698	10	+	Glycine max	binding site of AT-rich DNA binding protein (ATBP-1)
VviFAD6	G-box	TACGTG	1743	6	+	Arabidopsis thaliana	cis-acting regulatory element involved in light responsiveness
VviFAD6	WUN-motif	AAATTACTA	112	9	+	Nicotiana glutinosa
VviFAD6	3-AF3 binding site	CACTATCTAAC	1874	10	+	Pisum sativum	part of a conserved DNA module array (CMA3)
VviFAD6	AP-1	TGAGTTAG	1880	8	-	Arabidopsis thaliana
VviFAD6	ABRE3a	TACGTG	1743	6	+	Zea mays
VviFAD6	TCT-motif	TCTTAC	35	6	-	Arabidopsis thaliana	part of a light responsive element
VviFAD6	AT~TATA-box	TATATA	148	6	+	Arabidopsis thaliana
VviFAD6	AT~TATA-box	TATATA	150	6	+	Arabidopsis thaliana
VviFAD6	AT~TATA-box	TATATA	507	6	+	Arabidopsis thaliana
VviFAD6	AT~TATA-box	TATATA	1586	6	-	Arabidopsis thaliana
VviFAD7	chs-CMA1a	TTACTTAA	1252	8	-	Daucus carota	part of a light responsive element
VviFAD7	TCA-element	CCATCTTTTT	1462	9	-	Nicotiana tabacum	cis-acting element involved in salicylic acid responsiveness
VviFAD7	MYB-like sequence	TAACCA	1257	6	+	Arabidopsis thaliana
VviFAD7	G-box	CACGTC	1668	6	+	Zea mays	cis-acting regulatory element involved in light responsiveness
VviFAD7	TCA	TCATCTTCAT	1924	9	-	Pisum sativum
VviFAD7	TCA	TCATCTTCAT	1948	9	-	Pisum sativum
VviFAD7	WUN-motif	AAATTTCTT	627	9	-	Nicotiana glutinosa
VviFAD7	box S	AGCCACC	1655	7	+	Arabidopsis thaliana
VviFAD7	W box	TTGACC	1621	6	+	Arabidopsis thaliana
VviFAD7	W box	TTGACC	1663	6	+	Arabidopsis thaliana
VviFAD7	GCN4_motif	TGAGTCA	1533	7	+	Oryza sativa	cis-regulatory element involved in endosperm expression
VviFAD7	G-Box	CACGTT	439	6	-	Pisum sativum	cis-acting regulatory element involved in light responsiveness
VviFAD7	G-Box	CACGTT	516	6	+	Pisum sativum	cis-acting regulatory element involved in light responsiveness
VviFAD7	LAMP-element	CTTTATCA	1079	8	-	Pisum sativum	part of a light responsive element
VviFAD7	TC-rich repeats	GTTTTCTTAC	106	9	+	Nicotiana tabacum	cis-acting element involved in defense and stress responsiveness
VviFAD7	TGACG-motif	TGACG	459	5	+	Hordeum vulgare	cis-acting regulatory element involved in the MeJA-responsiveness
VviFAD7	TGACG-motif	TGACG	1819	5	-	Hordeum vulgare	cis-acting regulatory element involved in the MeJA-responsiveness
VviFAD7	AT~TATA-box	TATATAAA	742	8	-	Arabidopsis thaliana
VviFAD7	AT~TATA-box	TATATA	744	6	+	Arabidopsis thaliana
VviFAD7	AT~TATA-box	TATATA	1050	6	-	Arabidopsis thaliana
VviFAD7	AT~TATA-box	TATATAAA	1099	8	-	Arabidopsis thaliana
VviFAD7	AT~TATA-box	TATATA	1101	6	-	Arabidopsis thaliana
VviFAD7	AT~TATA-box	TATATA	1103	6	-	Arabidopsis thaliana
VviFAD7	AT~TATA-box	TATATA	1177	6	-	Arabidopsis thaliana
VviFAD7	AT~TATA-box	TATATA	1989	6	-	Arabidopsis thaliana
VviFAD7	GATA-motif	AAGGATAAGG	70	9	+	Solanum tuberosum	part of a light responsive element
VviFAD7	CGTCA-motif	CGTCA	459	5	-	Hordeum vulgare	cis-acting regulatory element involved in the MeJA-responsiveness
VviFAD7	CGTCA-motif	CGTCA	1819	5	+	Hordeum vulgare	cis-acting regulatory element involved in the MeJA-responsiveness
VviFAD7	MYB	TAACCA	1257	6	+	Arabidopsis thaliana
VviFAD7	Unnamed__6	taTAAATATct	746	10	+	Zea mays
VviFAD7	O2-site	GATGA(C/T)(A/G)TG(A/G)	1953	8	+	Zea mays	cis-acting regulatory element involved in zein metabolism regulation
VviFAD7	TATA-box	TATTTAAA	158	8	-	Arabidopsis thaliana	core promoter element around -30 of transcription start
VviFAD7	TATA-box	ATATAA	189	6	+	Brassica oleracea	core promoter element around -30 of transcription start
VviFAD7	TATA-box	TATA	190	4	+	Arabidopsis thaliana	core promoter element around -30 of transcription start
VviFAD7	TATA-box	TATTTAAA	267	8	-	Arabidopsis thaliana	core promoter element around -30 of transcription start
VviFAD7	TATA-box	TACAAAA	411	7	+	Oryza sativa	core promoter element around -30 of transcription start
VviFAD7	TATA-box	TATA	653	4	+	Arabidopsis thaliana	core promoter element around -30 of transcription start
VviFAD7	TATA-box	TATAAAA	741	7	-	Pisum sativum	core promoter element around -30 of transcription start
VviFAD7	TATA-box	TATAAA	742	6	-	Helianthus annuus	core promoter element around -30 of transcription start
VviFAD7	TATA-box	TATATAA	743	7	-	Arabidopsis thaliana	core promoter element around -30 of transcription start
VviFAD7	TATA-box	TATATA	744	6	+	Arabidopsis thaliana	core promoter element around -30 of transcription start
VviFAD7	TATA-box	ATATAA	745	6	+	Brassica oleracea	core promoter element around -30 of transcription start
VviFAD7	TATA-box	TATA	746	4	+	Arabidopsis thaliana	core promoter element around -30 of transcription start
VviFAD7	TATA-box	TATAA	897	5	-	Arabidopsis thaliana	core promoter element around -30 of transcription start
VviFAD7	TATA-box	TATA	898	4	+	Arabidopsis thaliana	core promoter element around -30 of transcription start
VviFAD7	TATA-box	ATATAT	918	6	+	Brassica napus	core promoter element around -30 of transcription start
VviFAD7	TATA-box	TATA	919	4	+	Arabidopsis thaliana	core promoter element around -30 of transcription start
VviFAD7	TATA-box	TATAAAA	946	7	-	Pisum sativum	core promoter element around -30 of transcription start
VviFAD7	TATA-box	TATAAA	947	6	-	Helianthus annuus	core promoter element around -30 of transcription start
VviFAD7	TATA-box	TATAA	948	5	-	Arabidopsis thaliana	core promoter element around -30 of transcription start
VviFAD7	TATA-box	TATA	949	4	+	Arabidopsis thaliana	core promoter element around -30 of transcription start
VviFAD7	TATA-box	TATATAA	1049	7	-	Arabidopsis thaliana	core promoter element around -30 of transcription start
VviFAD7	TATA-box	TATATA	1050	6	-	Arabidopsis thaliana	core promoter element around -30 of transcription start
VviFAD7	TATA-box	ATATAT	1051	6	-	Brassica napus	core promoter element around -30 of transcription start
VviFAD7	TATA-box	TATA	1052	4	-	Arabidopsis thaliana	core promoter element around -30 of transcription start
VviFAD7	TATA-box	ATATAT	1064	6	-	Brassica napus	core promoter element around -30 of transcription start
VviFAD7	TATA-box	TATA	1065	4	-	Arabidopsis thaliana	core promoter element around -30 of transcription start
VviFAD7	TATA-box	TATAAA	1099	6	-	Helianthus annuus	core promoter element around -30 of transcription start
VviFAD7	TATA-box	TATATAA	1100	7	-	Arabidopsis thaliana	core promoter element around -30 of transcription start
VviFAD7	TATA-box	TATATA	1101	6	-	Arabidopsis thaliana	core promoter element around -30 of transcription start
VviFAD7	TATA-box	ATATAT	1102	6	-	Brassica napus	core promoter element around -30 of transcription start
VviFAD7	TATA-box	TATATA	1103	6	-	Arabidopsis thaliana	core promoter element around -30 of transcription start
VviFAD7	TATA-box	ATATAA	1104	6	+	Brassica oleracea	core promoter element around -30 of transcription start
VviFAD7	TATA-box	TATA	1105	4	-	Arabidopsis thaliana	core promoter element around -30 of transcription start
VviFAD7	TATA-box	TATACA	1175	6	-	Helianthus annuus	core promoter element around -30 of transcription start
VviFAD7	TATA-box	TATATA	1177	6	-	Arabidopsis thaliana	core promoter element around -30 of transcription start
VviFAD7	TATA-box	ATATAT	1178	6	-	Brassica napus	core promoter element around -30 of transcription start
VviFAD7	TATA-box	TATA	1179	4	-	Arabidopsis thaliana	core promoter element around -30 of transcription start
VviFAD7	TATA-box	TATA	1311	4	-	Arabidopsis thaliana	core promoter element around -30 of transcription start
VviFAD7	TATA-box	TACAAAA	1633	7	+	Oryza sativa	core promoter element around -30 of transcription start
VviFAD7	TATA-box	TATA	1872	4	-	Arabidopsis thaliana	core promoter element around -30 of transcription start
VviFAD7	TATA-box	ATATAT	1944	6	-	Brassica napus	core promoter element around -30 of transcription start
VviFAD7	TATA-box	TATA	1945	4	-	Arabidopsis thaliana	core promoter element around -30 of transcription start
VviFAD7	TATA-box	ATTATA	1987	6	+	Brassica napus	core promoter element around -30 of transcription start
VviFAD7	TATA-box	TATATAA	1988	7	-	Arabidopsis thaliana	core promoter element around -30 of transcription start
VviFAD7	TATA-box	TATATA	1989	6	-	Arabidopsis thaliana	core promoter element around -30 of transcription start
VviFAD7	TATA-box	TATA	1991	4	-	Arabidopsis thaliana	core promoter element around -30 of transcription start
VviFAD7	ACE	CTAACGTATT	731	9	+	Petroselinum crispum	cis-acting element involved in light responsiveness
VviFAD7	TATC-box	TATCCCA	682	7	+	Oryza sativa	cis-acting element involved in gibberellin-responsiveness
VviFAD7		motif_sequence	89	4	-	organism	short_function
VviFAD7		motif_sequence	95	4	-	organism	short_function
VviFAD7		motif_sequence	493	4	+	organism	short_function
VviFAD7		motif_sequence	571	4	+	organism	short_function
VviFAD7		motif_sequence	772	4	+	organism	short_function
VviFAD7		motif_sequence	860	4	-	organism	short_function
VviFAD7		motif_sequence	932	4	+	organism	short_function
VviFAD7		motif_sequence	1717	4	-	organism	short_function
VviFAD7		motif_sequence	1877	4	-	organism	short_function
VviFAD7		motif_sequence	1926	4	-	organism	short_function
VviFAD7	ERE	ATTTTAAA	141	8	-	Nicotiana glutinos
VviFAD7	ERE	ATTTTAAA	245	8	+	Nicotiana glutinos
VviFAD7	ERE	ATTTTAAA	801	8	+	Nicotiana glutinos
VviFAD7	ERE	ATTTCATA	876	8	+	Nicotiana glutinos
VviFAD7	ERE	ATTTTAAA	1437	8	+	Nicotiana glutinos
VviFAD7	ERE	ATTTTAAA	1439	8	-	Nicotiana glutinos
VviFAD7	ERE	ATTTTAAA	1750	8	-	Nicotiana glutinos
VviFAD7	Unnamed__1	GAATTTAATTAA	145	11	+	Glycine max	60K protein binding site
VviFAD7	Unnamed__1	GAATTTAATTAA	149	11	-	Glycine max	60K protein binding site
VviFAD7	Unnamed__1	CGTGG	441	5	+	Zea mays
VviFAD7	Unnamed__1	CGTGG	515	5	-	Zea mays
VviFAD7	Unnamed__1	CGTGG	1667	5	-	Zea mays
VviFAD7	CCGTCC-box	CCGTCC	421	6	-	Petroselinum hortense
VviFAD7	Myb	TAACTG	1705	6	-	Arabidopsis thaliana
VviFAD7	WRE3	CCACCT	1466	6	-	Pisum sativum
VviFAD7	WRE3	CCACCT	1657	6	+	Pisum sativum
VviFAD7	WRE3	CCACCT	1696	6	+	Pisum sativum
VviFAD7	CAT-box	GCCACT	1486	6	+	Arabidopsis thaliana	cis-acting regulatory element related to meristem expression
VviFAD7	A-box	CCGTCC	421	6	-	Petroselinum crispum	cis-acting regulatory element
VviFAD7	as-1	TGACG	459	5	+	Arabidopsis thaliana
VviFAD7	as-1	TGACG	1819	5	-	Arabidopsis thaliana
VviFAD7	Box 4	ATTAAT	659	6	+	Petroselinum crispum	part of a conserved DNA module involved in light responsiveness
VviFAD7	Box 4	ATTAAT	1120	6	-	Petroselinum crispum	part of a conserved DNA module involved in light responsiveness
VviFAD7	Box 4	ATTAAT	1850	6	-	Petroselinum crispum	part of a conserved DNA module involved in light responsiveness
VviFAD7	MYC	CATTTG	1618	6	+	Arabidopsis thaliana
VviFAD7	MYC	CATGTG	1682	6	-	Arabidopsis thaliana
VviFAD7	MYC	CATGTG	1684	6	+	Arabidopsis thaliana
VviFAD7	MYC	CAATTG	1822	6	-	Arabidopsis thaliana
VviFAD7	Unnamed__4	CTCC	534	4	+	Petroselinum hortense
VviFAD7	Unnamed__4	CTCC	1470	4	-	Petroselinum hortense
VviFAD7	Unnamed__4	CTCC	1585	4	+	Petroselinum hortense
VviFAD7	Unnamed__4	CTCC	1700	4	+	Petroselinum hortense
VviFAD7	Unnamed__4	CTCC	1802	4	+	Petroselinum hortense
VviFAD7	Unnamed__4	CTCC	1816	4	+	Petroselinum hortense
VviFAD7	CCGTCC motif	CCGTCC	421	6	-	Nicotiana tabacum
VviFAD7	LTR	CCGAAA	967	6	-	Hordeum vulgare	cis-acting element involved in low-temperature responsiveness
VviFAD7	CAAT-box	CAAT	4	4	-	Nicotiana glutinosa
VviFAD7	CAAT-box	CAAT	53	4	-	Nicotiana glutinosa
VviFAD7	CAAT-box	CAAAT	186	5	+	Pisum sativum	common cis-acting element in promoter and enhancer regions
VviFAD7	CAAT-box	CAAAT	274	5	-	Pisum sativum	common cis-acting element in promoter and enhancer regions
VviFAD7	CAAT-box	CAAT	298	4	+	Nicotiana glutinosa
VviFAD7	CAAT-box	CAAT	310	4	+	Nicotiana glutinosa
VviFAD7	CAAT-box	CAAT	334	4	+	Nicotiana glutinosa
VviFAD7	CAAT-box	CAAT	361	4	+	Nicotiana glutinosa
VviFAD7	CAAT-box	CAAT	388	4	+	Nicotiana glutinosa
VviFAD7	CAAT-box	CAAAT	417	5	-	Pisum sativum	common cis-acting element in promoter and enhancer regions
VviFAD7	CAAT-box	CAAAT	687	5	+	Pisum sativum	common cis-acting element in promoter and enhancer regions
VviFAD7	CAAT-box	CAAAT	722	5	-	Pisum sativum	common cis-acting element in promoter and enhancer regions
VviFAD7	CAAT-box	CAAT	759	4	+	Nicotiana glutinosa
VviFAD7	CAAT-box	CAAT	874	4	+	Nicotiana glutinosa
VviFAD7	CAAT-box	CCAAT	974	5	+	Arabidopsis thaliana	common cis-acting element in promoter and enhancer regions
VviFAD7	CAAT-box	CAAT	975	4	+	Nicotiana glutinosa
VviFAD7	CAAT-box	CAAT	1201	4	-	Nicotiana glutinosa
VviFAD7	CAAT-box	CAAT	1268	4	-	Nicotiana glutinosa
VviFAD7	CAAT-box	CAAAT	1292	5	+	Pisum sativum	common cis-acting element in promoter and enhancer regions
VviFAD7	CAAT-box	CAAT	1332	4	-	Nicotiana glutinosa
VviFAD7	CAAT-box	CAAT	1430	4	-	Nicotiana glutinosa
VviFAD7	CAAT-box	CAAT	1516	4	+	Nicotiana glutinosa
VviFAD7	CAAT-box	CAAT	1605	4	-	Nicotiana glutinosa
VviFAD7	CAAT-box	CAAAT	1619	5	-	Pisum sativum	common cis-acting element in promoter and enhancer regions
VviFAD7	CAAT-box	CAAT	1822	4	+	Nicotiana glutinosa
VviFAD7	CAAT-box	CAAT	1824	4	-	Nicotiana glutinosa
VviFAD7	CAAT-box	CAAT	1866	4	-	Nicotiana glutinosa
VviFAD7	CAAT-box	CAAT	1920	4	-	Nicotiana glutinosa
VviFAD7	CAAT-box	CAAT	1942	4	+	Nicotiana glutinosa
VviFAD7	ABRE	ACGTG	440	5	+	Arabidopsis thaliana	cis-acting element involved in the abscisic acid responsiveness
VviFAD7	ABRE	ACGTG	516	5	-	Arabidopsis thaliana	cis-acting element involved in the abscisic acid responsiveness
VviFAD7	ABRE	ACGTG	1668	5	-	Arabidopsis thaliana	cis-acting element involved in the abscisic acid responsiveness
VviFAD8	G-Box	CACGTG	256	6	+	Pisum sativum	cis-acting regulatory element involved in light responsiveness
VviFAD8	G-Box	TCCACATGGCA	266	10	+	Triticum aestivum	cis-acting regulatory element involved in light responsiveness
VviFAD8	G-Box	CACGTG	1629	6	-	Pisum sativum	cis-acting regulatory element involved in light responsiveness
VviFAD8	GATA-motif	AAGGATAAGG	1315	10	-	Solanum tuberosum	part of a light responsive element
VviFAD8	STRE	AGGGG	234	5	+	Arabidopsis thaliana
VviFAD8	STRE	AGGGG	366	5	+	Arabidopsis thaliana
VviFAD8	STRE	AGGGG	376	5	-	Arabidopsis thaliana
VviFAD8	STRE	AGGGG	830	5	+	Arabidopsis thaliana
VviFAD8	STRE	AGGGG	1463	5	-	Arabidopsis thaliana
VviFAD8	TCT-motif	TCTTAC	398	6	-	Arabidopsis thaliana	part of a light responsive element
VviFAD8	TCT-motif	TCTTAC	1545	6	+	Arabidopsis thaliana	part of a light responsive element
VviFAD8	I-box	GATAAGGGT	1313	9	-	Arabidopsis thaliana	part of a light responsive element
VviFAD8	I-box	ccttatcct	1315	9	+	Arabidopsis thaliana	part of a light responsive element
VviFAD8	I-box	AAGATAAGGCT	1987	10	-	Gossypium hirsutum	part of a light responsive element
VviFAD8	MBSI	aaaAaaC(G/C)GTTA	1308	10.5	+	Petunia hybrida	MYB binding site involved in flavonoid biosynthetic genes regulation
VviFAD8	MBSI	aaaAaaC(G/C)GTTA	1469	10.5	-	Petunia hybrida	MYB binding site involved in flavonoid biosynthetic genes regulation
VviFAD8	AT1-motif	AATTATTTTTTATT	1008	13	+	Solanum tuberosum	part of a light responsive module
VviFAD8	W box	TTGACC	680	6	-	Arabidopsis thaliana
VviFAD8	W box	TTGACC	1717	6	-	Arabidopsis thaliana
VviFAD8	box S	AGCCACC	622	7	+	Arabidopsis thaliana
VviFAD8	Unnamed__2	AACCTAACCT	766	9	+	Petroselinum hortense
VviFAD8	TCCC-motif	TCTCCCT	1930	7	-	Spinacia oleracea	part of a light responsive element
VviFAD8	G-box	GCCACGTGGA	254	9	-	Arabidopsis thaliana	cis-acting regulatory element involved in light responsiveness
VviFAD8	G-box	CACGTG	256	6	+	Arabidopsis thaliana	cis-acting regulatory element involved in light responsiveness
VviFAD8	G-box	tcCACGTGTCACT	266	12	+	Glycine max	cis-acting regulatory element involved in light responsiveness
VviFAD8	G-box	CACGTG	1629	6	-	Arabidopsis thaliana	cis-acting regulatory element involved in light responsiveness
VviFAD8	AAGAA-motif	gGTAAAGAAA	1592	9	+	Avena sativa
VviFAD8	AAGAA-motif	gGTAAAGAAA	1717	9	+	Avena sativa
VviFAD8	AAGAA-motif	GAAAGAA	1861	7	+	Avena sativa
VviFAD8	MYB-like sequence	TAACCA	1756	6	+	Arabidopsis thaliana
VviFAD8	A-box	CCGTCC	195	6	+	Petroselinum crispum	cis-acting regulatory element
VviFAD8	A-box	CCGTCC	1771	6	+	Petroselinum crispum	cis-acting regulatory element
VviFAD8	WRE3	CCACCT	64	6	+	Pisum sativum
VviFAD8	WRE3	CCACCT	199	6	+	Pisum sativum
VviFAD8	WRE3	CCACCT	624	6	+	Pisum sativum
VviFAD8	WRE3	CCACCT	649	6	+	Pisum sativum
VviFAD8	WRE3	CCACCT	845	6	+	Pisum sativum
VviFAD8	P-box	CCTTTTG	97	7	+	Oryza sativa	gibberellin-responsive element
VviFAD8	P-box	CAACAAACCCCTT	1841	12	-	Petroselinum crispum	gibberellin-responsive element and part of a light responsive element
VviFAD8	CCGTCC-box	CCGTCC	195	6	+	Petroselinum hortense
VviFAD8	CCGTCC-box	CCGTCC	1771	6	+	Petroselinum hortense
VviFAD8	GC-motif	CCCCCG	502	6	+	Zea mays	enhancer-like element involved in anoxic specific inducibility
VviFAD8	HD-Zip 3	GTAAT(G/C)ATTAC	663	9.5	+	Arabidopsis thaliana	protein binding site
VviFAD8	Unnamed__1	CGTGG	255	5	-	Zea mays
VviFAD8	GT1-motif	GGTTAA	227	6	+	Arabidopsis thaliana	light responsive element
VviFAD8	GT1-motif	GGTTAA	1431	6	+	Arabidopsis thaliana	light responsive element
VviFAD8	GT1-motif	GGTTAA	1468	6	-	Arabidopsis thaliana	light responsive element
VviFAD8	GT1-motif	GGTTAAT	1907	7	-	Avena sativa	light responsive element
VviFAD8	GT1-motif	GGTTAA	1908	6	-	Arabidopsis thaliana	light responsive element
VviFAD8	ABRE	GACACGTGGC	254	9	-	Triticum aestivum	cis-acting element involved in the abscisic acid responsiveness
VviFAD8	ABRE	CACGTG	256	6	+	Arabidopsis thaliana	cis-acting element involved in the abscisic acid responsiveness
VviFAD8	ABRE	ACGTG	257	5	+	Arabidopsis thaliana	cis-acting element involved in the abscisic acid responsiveness
VviFAD8	ABRE	CACGTG	1629	6	-	Arabidopsis thaliana	cis-acting element involved in the abscisic acid responsiveness
VviFAD8	ABRE	ACGTG	1630	5	+	Arabidopsis thaliana	cis-acting element involved in the abscisic acid responsiveness
VviFAD8	CAAT-box	CCAAT	37	5	-	Arabidopsis thaliana	common cis-acting element in promoter and enhancer regions
VviFAD8	CAAT-box	CAAAT	176	5	-	Pisum sativum	common cis-acting element in promoter and enhancer regions
VviFAD8	CAAT-box	CAAT	241	4	-	Nicotiana glutinosa
VviFAD8	CAAT-box	CAAT	310	4	+	Nicotiana glutinosa
VviFAD8	CAAT-box	CCAAT	341	5	+	Arabidopsis thaliana	common cis-acting element in promoter and enhancer regions
VviFAD8	CAAT-box	CAAT	342	4	+	Nicotiana glutinosa
VviFAD8	CAAT-box	CAAT	392	4	+	Nicotiana glutinosa
VviFAD8	CAAT-box	CCAAT	431	5	+	Arabidopsis thaliana	common cis-acting element in promoter and enhancer regions
VviFAD8	CAAT-box	CAAT	432	4	+	Nicotiana glutinosa
VviFAD8	CAAT-box	CAAT	524	4	+	Nicotiana glutinosa
VviFAD8	CAAT-box	CAAT	561	4	-	Nicotiana glutinosa
VviFAD8	CAAT-box	CAAT	640	4	-	Nicotiana glutinosa
VviFAD8	CAAT-box	CAAT	788	4	-	Nicotiana glutinosa
VviFAD8	CAAT-box	CCAAT	942	5	+	Arabidopsis thaliana	common cis-acting element in promoter and enhancer regions
VviFAD8	CAAT-box	CAAT	943	4	+	Nicotiana glutinosa
VviFAD8	CAAT-box	CAAT	986	4	+	Nicotiana glutinosa
VviFAD8	CAAT-box	CAAT	1004	4	+	Nicotiana glutinosa
VviFAD8	CAAT-box	CAAAT	1174	5	-	Pisum sativum	common cis-acting element in promoter and enhancer regions
VviFAD8	CAAT-box	CCCAATTT	1256	8	+	Arabidopsis thaliana	common cis-acting element in promoter and enhancer regions
VviFAD8	CAAT-box	CCAAT	1257	5	+	Arabidopsis thaliana	common cis-acting element in promoter and enhancer regions
VviFAD8	CAAT-box	CAAT	1258	4	+	Nicotiana glutinosa
VviFAD8	CAAT-box	CAAT	1517	4	+	Nicotiana glutinosa
VviFAD8	CAAT-box	CAAAT	1565	5	+	Pisum sativum	common cis-acting element in promoter and enhancer regions
VviFAD8	CAAT-box	CAAT	1613	4	-	Nicotiana glutinosa
VviFAD8	CAAT-box	CAAT	1624	4	-	Nicotiana glutinosa
VviFAD8	CAAT-box	CAAT	1679	4	+	Nicotiana glutinosa
VviFAD8	CAAT-box	CAAT	1698	4	+	Nicotiana glutinosa
VviFAD8	CAAT-box	CCAAT	1775	5	+	Arabidopsis thaliana	common cis-acting element in promoter and enhancer regions
VviFAD8	CAAT-box	CAAT	1776	4	+	Nicotiana glutinosa
VviFAD8	CAAT-box	CAAT	1960	4	-	Nicotiana glutinosa
VviFAD8	CCGTCC motif	CCGTCC	195	6	+	Nicotiana tabacum
VviFAD8	CCGTCC motif	CCGTCC	1771	6	+	Nicotiana tabacum
VviFAD8	Unnamed__4	CTCC	92	4	+	Petroselinum hortense
VviFAD8	Unnamed__4	CTCC	95	4	+	Petroselinum hortense
VviFAD8	Unnamed__4	CTCC	253	4	+	Petroselinum hortense
VviFAD8	Unnamed__4	CTCC	303	4	-	Petroselinum hortense
VviFAD8	Unnamed__4	CTCC	409	4	+	Petroselinum hortense
VviFAD8	Unnamed__4	CTCC	500	4	+	Petroselinum hortense
VviFAD8	Unnamed__4	CTCC	552	4	+	Petroselinum hortense
VviFAD8	Unnamed__4	CTCC	735	4	+	Petroselinum hortense
VviFAD8	Unnamed__4	CTCC	794	4	-	Petroselinum hortense
VviFAD8	Unnamed__4	CTCC	828	4	-	Petroselinum hortense
VviFAD8	Unnamed__4	CTCC	890	4	+	Petroselinum hortense
VviFAD8	Unnamed__4	CTCC	931	4	-	Petroselinum hortense
VviFAD8	Unnamed__4	CTCC	995	4	+	Petroselinum hortense
VviFAD8	Unnamed__4	CTCC	1819	4	-	Petroselinum hortense
VviFAD8	Unnamed__4	CTCC	1825	4	+	Petroselinum hortense
VviFAD8	Unnamed__4	CTCC	1928	4	-	Petroselinum hortense
VviFAD8	Unnamed__4	CTCC	1932	4	-	Petroselinum hortense
VviFAD8	Unnamed__4	CTCC	1970	4	-	Petroselinum hortense
VviFAD8	MYC	CATGTG	151	6	-	Arabidopsis thaliana
VviFAD8	MYC	CATGTG	268	6	-	Arabidopsis thaliana
VviFAD8	MYC	CATGTG	470	6	-	Arabidopsis thaliana
VviFAD8	MYC	CATGTG	472	6	+	Arabidopsis thaliana
VviFAD8	MYC	CATGTG	1638	6	-	Arabidopsis thaliana
VviFAD8	Box 4	ATTAAT	526	6	+	Petroselinum crispum	part of a conserved DNA module involved in light responsiveness
VviFAD8	Box 4	ATTAAT	530	6	+	Petroselinum crispum	part of a conserved DNA module involved in light responsiveness
VviFAD8	Box 4	ATTAAT	1505	6	-	Petroselinum crispum	part of a conserved DNA module involved in light responsiveness
VviFAD8	Myb-binding site	CAACAG	555	6	+	Nicotiana tabacum
VviFAD8	TATA-box	TATA	479	4	+	Arabidopsis thaliana	core promoter element around -30 of transcription start
VviFAD8	TATA-box	TATA	633	4	+	Arabidopsis thaliana	core promoter element around -30 of transcription start
VviFAD8	TATA-box	ATTATA	723	6	+	Brassica napus	core promoter element around -30 of transcription start
VviFAD8	TATA-box	TATAA	724	5	-	Arabidopsis thaliana	core promoter element around -30 of transcription start
VviFAD8	TATA-box	TATA	725	4	+	Arabidopsis thaliana	core promoter element around -30 of transcription start
VviFAD8	TATA-box	ATATAT	1195	6	-	Brassica napus	core promoter element around -30 of transcription start
VviFAD8	TATA-box	TATA	1196	4	-	Arabidopsis thaliana	core promoter element around -30 of transcription start
VviFAD8	TATA-box	TATAAAA	1327	7	-	Pisum sativum	core promoter element around -30 of transcription start
VviFAD8	TATA-box	TATAAA	1328	6	-	Helianthus annuus	core promoter element around -30 of transcription start
VviFAD8	TATA-box	TATAA	1329	5	-	Arabidopsis thaliana	core promoter element around -30 of transcription start
VviFAD8	TATA-box	TATA	1330	4	-	Arabidopsis thaliana	core promoter element around -30 of transcription start
VviFAD8	TATA-box	TATTTAAA	1410	8	-	Arabidopsis thaliana	core promoter element around -30 of transcription start
VviFAD8	TATA-box	TATAAAT	1437	7	-	Brassica juncea	core promoter element around -30 of transcription start
VviFAD8	TATA-box	TATAAA	1438	6	-	Helianthus annuus	core promoter element around -30 of transcription start
VviFAD8	TATA-box	TATAA	1439	5	-	Arabidopsis thaliana	core promoter element around -30 of transcription start
VviFAD8	TATA-box	TATA	1440	4	-	Arabidopsis thaliana	core promoter element around -30 of transcription start
VviFAD8	TATA-box	TATA	1575	4	-	Arabidopsis thaliana	core promoter element around -30 of transcription start
VviFAD8	TATA-box	ATATAT	1688	6	-	Brassica napus	core promoter element around -30 of transcription start
VviFAD8	TATA-box	TATA	1689	4	-	Arabidopsis thaliana	core promoter element around -30 of transcription start
VviFAD8	O2-site	GATGACATGG	55	9	-	Zea mays	cis-acting regulatory element involved in zein metabolism regulation
VviFAD8	GARE-motif	TCTGTTG	555	7	-	Brassica oleracea	gibberellin-responsive element
VviFAD8	MYB	CAACCA	281	6	+	Arabidopsis thaliana
VviFAD8	MYB	CAACAG	555	6	+	Arabidopsis thaliana
VviFAD8	MYB	TAACCA	1756	6	+	Arabidopsis thaliana
VviFAD8	ERE	ATTTTAAA	1346	8	+	Nicotiana glutinos
VviFAD8		motif_sequence	154	4	+	organism	short_function
VviFAD8		motif_sequence	180	4	-	organism	short_function
VviFAD8		motif_sequence	203	4	+	organism	short_function
VviFAD8		motif_sequence	312	4	+	organism	short_function
VviFAD8		motif_sequence	602	4	+	organism	short_function
VviFAD8		motif_sequence	719	4	-	organism	short_function
VviFAD8		motif_sequence	855	4	-	organism	short_function
VviFAD8		motif_sequence	1269	4	+	organism	short_function
VviFAD8		motif_sequence	1362	4	-	organism	short_function
VviFAD8		motif_sequence	1382	4	-	organism	short_function
VviFAD8		motif_sequence	1637	4	-	organism	short_function
VviFAD8		motif_sequence	1878	4	-	organism	short_function
VviFAD8		motif_sequence	1932	4	-	organism	short_function
VviFAD8		motif_sequence	1970	4	-	organism	short_function
VviFAD8	TATA	TATAAAAT	1326	8	-	Arabidopsis thaliana
VviFAD8	ARE	AAACCA	707	6	-	Zea mays	cis-acting regulatory element essential for the anaerobic induction
VviFAD8	ARE	AAACCA	1724	6	+	Zea mays	cis-acting regulatory element essential for the anaerobic induction
VviSLD-1	ARE	AAACCA	989	6	+	Zea mays	cis-acting regulatory element essential for the anaerobic induction
VviSLD-1		motif_sequence	31	4	+	organism	short_function
VviSLD-1		motif_sequence	304	4	-	organism	short_function
VviSLD-1		motif_sequence	417	4	+	organism	short_function
VviSLD-1		motif_sequence	535	4	-	organism	short_function
VviSLD-1		motif_sequence	586	4	+	organism	short_function
VviSLD-1		motif_sequence	607	4	+	organism	short_function
VviSLD-1		motif_sequence	1180	4	+	organism	short_function
VviSLD-1		motif_sequence	1251	4	-	organism	short_function
VviSLD-1	TATA	TATAAAAT	959	8	-	Arabidopsis thaliana
VviSLD-1	ERE	ATTTTAAA	311	8	+	Nicotiana glutinos
VviSLD-1	ERE	ATTTTAAA	368	8	+	Nicotiana glutinos
VviSLD-1	ERE	ATTTTAAA	1095	8	+	Nicotiana glutinos
VviSLD-1	ERE	ATTTTAAA	1341	8	+	Nicotiana glutinos
VviSLD-1	ERE	ATTTTAAA	1343	8	-	Nicotiana glutinos
VviSLD-1	ERE	ATTTTAAA	1906	8	+	Nicotiana glutinos
VviSLD-1	MYB	CAACAG	410	6	+	Arabidopsis thaliana
VviSLD-1	MYB	CAACCA	514	6	+	Arabidopsis thaliana
VviSLD-1	MYB	TAACCA	798	6	-	Arabidopsis thaliana
VviSLD-1	Myb-binding site	CAACAG	410	6	+	Nicotiana tabacum
VviSLD-1	TATA-box	TATA	70	4	+	Arabidopsis thaliana	core promoter element around -30 of transcription start
VviSLD-1	TATA-box	TATAA	93	5	-	Arabidopsis thaliana	core promoter element around -30 of transcription start
VviSLD-1	TATA-box	TATA	94	4	+	Arabidopsis thaliana	core promoter element around -30 of transcription start
VviSLD-1	TATA-box	ATATAA	197	6	+	Brassica oleracea	core promoter element around -30 of transcription start
VviSLD-1	TATA-box	TATA	198	4	+	Arabidopsis thaliana	core promoter element around -30 of transcription start
VviSLD-1	TATA-box	ATATAT	224	6	+	Brassica napus	core promoter element around -30 of transcription start
VviSLD-1	TATA-box	TATA	225	4	+	Arabidopsis thaliana	core promoter element around -30 of transcription start
VviSLD-1	TATA-box	ATTATA	653	6	+	Brassica napus	core promoter element around -30 of transcription start
VviSLD-1	TATA-box	TATATAA	654	7	-	Arabidopsis thaliana	core promoter element around -30 of transcription start
VviSLD-1	TATA-box	TATATA	655	6	+	Arabidopsis thaliana	core promoter element around -30 of transcription start
VviSLD-1	TATA-box	ATATAA	656	6	+	Brassica oleracea	core promoter element around -30 of transcription start
VviSLD-1	TATA-box	TATA	657	4	+	Arabidopsis thaliana	core promoter element around -30 of transcription start
VviSLD-1	TATA-box	TATAAATA	662	8	-	Daucus carota	core promoter element around -30 of transcription start
VviSLD-1	TATA-box	TATAAAT	663	7	-	Brassica juncea	core promoter element around -30 of transcription start
VviSLD-1	TATA-box	TATAAA	664	6	-	Helianthus annuus	core promoter element around -30 of transcription start
VviSLD-1	TATA-box	TATAA	665	5	-	Arabidopsis thaliana	core promoter element around -30 of transcription start
VviSLD-1	TATA-box	TATA	666	4	+	Arabidopsis thaliana	core promoter element around -30 of transcription start
VviSLD-1	TATA-box	TATAAAA	960	7	-	Pisum sativum	core promoter element around -30 of transcription start
VviSLD-1	TATA-box	TATAAA	961	6	-	Helianthus annuus	core promoter element around -30 of transcription start
VviSLD-1	TATA-box	TATATAA	962	7	-	Arabidopsis thaliana	core promoter element around -30 of transcription start
VviSLD-1	TATA-box	TATATA	963	6	+	Arabidopsis thaliana	core promoter element around -30 of transcription start
VviSLD-1	TATA-box	ATATAA	964	6	+	Brassica oleracea	core promoter element around -30 of transcription start
VviSLD-1	TATA-box	TATA	965	4	+	Arabidopsis thaliana	core promoter element around -30 of transcription start
VviSLD-1	TATA-box	ATATAT	1049	6	-	Brassica napus	core promoter element around -30 of transcription start
VviSLD-1	TATA-box	TATA	1050	4	-	Arabidopsis thaliana	core promoter element around -30 of transcription start
VviSLD-1	TATA-box	TATTTAAA	1097	8	-	Arabidopsis thaliana	core promoter element around -30 of transcription start
VviSLD-1	TATA-box	ATTATA	1239	6	+	Brassica napus	core promoter element around -30 of transcription start
VviSLD-1	TATA-box	TATAA	1240	5	-	Arabidopsis thaliana	core promoter element around -30 of transcription start
VviSLD-1	TATA-box	TATA	1241	4	-	Arabidopsis thaliana	core promoter element around -30 of transcription start
VviSLD-1	TATA-box	ATATAT	1259	6	-	Brassica napus	core promoter element around -30 of transcription start
VviSLD-1	TATA-box	TATA	1260	4	-	Arabidopsis thaliana	core promoter element around -30 of transcription start
VviSLD-1	TATA-box	TATAAAT	1275	7	-	Brassica juncea	core promoter element around -30 of transcription start
VviSLD-1	TATA-box	TATAAA	1276	6	-	Helianthus annuus	core promoter element around -30 of transcription start
VviSLD-1	TATA-box	TATAA	1277	5	-	Arabidopsis thaliana	core promoter element around -30 of transcription start
VviSLD-1	TATA-box	TATA	1278	4	-	Arabidopsis thaliana	core promoter element around -30 of transcription start
VviSLD-1	TATA-box	TATA	1364	4	-	Arabidopsis thaliana	core promoter element around -30 of transcription start
VviSLD-1	TATA-box	TATAAAA	1436	7	-	Pisum sativum	core promoter element around -30 of transcription start
VviSLD-1	TATA-box	TATAAA	1437	6	-	Helianthus annuus	core promoter element around -30 of transcription start
VviSLD-1	TATA-box	TATAA	1438	5	-	Arabidopsis thaliana	core promoter element around -30 of transcription start
VviSLD-1	TATA-box	TATA	1439	4	-	Arabidopsis thaliana	core promoter element around -30 of transcription start
VviSLD-1	TATA-box	TATTTAAA	1660	8	+	Arabidopsis thaliana	core promoter element around -30 of transcription start
VviSLD-1	TATA-box	ATATAA	1745	6	+	Brassica oleracea	core promoter element around -30 of transcription start
VviSLD-1	TATA-box	TATA	1746	4	-	Arabidopsis thaliana	core promoter element around -30 of transcription start
VviSLD-1	TATA-box	TATATA	1869	6	-	Arabidopsis thaliana	core promoter element around -30 of transcription start
VviSLD-1	TATA-box	ATATAA	1870	6	+	Brassica oleracea	core promoter element around -30 of transcription start
VviSLD-1	TATA-box	TATA	1871	4	-	Arabidopsis thaliana	core promoter element around -30 of transcription start
VviSLD-1	TATA-box	ATATAA	1901	6	+	Brassica oleracea	core promoter element around -30 of transcription start
VviSLD-1	TATA-box	TATA	1902	4	-	Arabidopsis thaliana	core promoter element around -30 of transcription start
VviSLD-1	TATA-box	ATATAT	1962	6	-	Brassica napus	core promoter element around -30 of transcription start
VviSLD-1	TATA-box	TATA	1963	4	-	Arabidopsis thaliana	core promoter element around -30 of transcription start
VviSLD-1	Box 4	ATTAAT	462	6	+	Petroselinum crispum	part of a conserved DNA module involved in light responsiveness
VviSLD-1	Box 4	ATTAAT	695	6	+	Petroselinum crispum	part of a conserved DNA module involved in light responsiveness
VviSLD-1	Box 4	ATTAAT	972	6	+	Petroselinum crispum	part of a conserved DNA module involved in light responsiveness
VviSLD-1	Box 4	ATTAAT	1703	6	-	Petroselinum crispum	part of a conserved DNA module involved in light responsiveness
VviSLD-1	chs-CMA2a	TCACTTGA	905	8	-	Petroselinum crispum	part of a light responsive element
VviSLD-1	MYC	CATTTG	1947	6	-	Arabidopsis thaliana
VviSLD-1	Unnamed__4	CTCC	351	4	-	Petroselinum hortense
VviSLD-1	Unnamed__4	CTCC	402	4	+	Petroselinum hortense
VviSLD-1	Unnamed__4	CTCC	485	4	+	Petroselinum hortense
VviSLD-1	Unnamed__4	CTCC	588	4	+	Petroselinum hortense
VviSLD-1	Unnamed__4	CTCC	609	4	+	Petroselinum hortense
VviSLD-1	CAAT-box	CAAT	159	4	-	Nicotiana glutinosa
VviSLD-1	CAAT-box	CAAAT	194	5	+	Pisum sativum	common cis-acting element in promoter and enhancer regions
VviSLD-1	CAAT-box	CAAAT	219	5	-	Pisum sativum	common cis-acting element in promoter and enhancer regions
VviSLD-1	CAAT-box	CAAT	392	4	-	Nicotiana glutinosa
VviSLD-1	CAAT-box	CAAT	470	4	+	Nicotiana glutinosa
VviSLD-1	CAAT-box	CAAAT	684	5	-	Pisum sativum	common cis-acting element in promoter and enhancer regions
VviSLD-1	CAAT-box	CAAT	707	4	-	Nicotiana glutinosa
VviSLD-1	CAAT-box	CAAT	742	4	+	Nicotiana glutinosa
VviSLD-1	CAAT-box	CAAAT	753	5	+	Pisum sativum	common cis-acting element in promoter and enhancer regions
VviSLD-1	CAAT-box	CAAT	808	4	+	Nicotiana glutinosa
VviSLD-1	CAAT-box	CAAAT	837	5	+	Pisum sativum	common cis-acting element in promoter and enhancer regions
VviSLD-1	CAAT-box	CAAT	912	4	-	Nicotiana glutinosa
VviSLD-1	CAAT-box	CCAAT	992	5	+	Arabidopsis thaliana	common cis-acting element in promoter and enhancer regions
VviSLD-1	CAAT-box	CAAT	993	4	+	Nicotiana glutinosa
VviSLD-1	CAAT-box	CAAAT	1053	5	-	Pisum sativum	common cis-acting element in promoter and enhancer regions
VviSLD-1	CAAT-box	CAAT	1116	4	+	Nicotiana glutinosa
VviSLD-1	CAAT-box	CAAT	1163	4	+	Nicotiana glutinosa
VviSLD-1	CAAT-box	CAAAT	1165	5	-	Pisum sativum	common cis-acting element in promoter and enhancer regions
VviSLD-1	CAAT-box	CAAT	1265	4	+	Nicotiana glutinosa
VviSLD-1	CAAT-box	CAAAT	1267	5	-	Pisum sativum	common cis-acting element in promoter and enhancer regions
VviSLD-1	CAAT-box	CAAT	1351	4	+	Nicotiana glutinosa
VviSLD-1	CAAT-box	CAAT	1382	4	+	Nicotiana glutinosa
VviSLD-1	CAAT-box	CAAT	1387	4	+	Nicotiana glutinosa
VviSLD-1	CAAT-box	CAAT	1406	4	-	Nicotiana glutinosa
VviSLD-1	CAAT-box	CAAAT	1418	5	+	Pisum sativum	common cis-acting element in promoter and enhancer regions
VviSLD-1	CAAT-box	CAAT	1723	4	-	Nicotiana glutinosa
VviSLD-1	CAAT-box	CAAAT	1765	5	+	Pisum sativum	common cis-acting element in promoter and enhancer regions
VviSLD-1	CAAT-box	CAAT	1893	4	-	Nicotiana glutinosa
VviSLD-1	CAAT-box	CAAAT	1947	5	+	Pisum sativum	common cis-acting element in promoter and enhancer regions
VviSLD-1	ABRE	CACGTG	386	6	+	Arabidopsis thaliana	cis-acting element involved in the abscisic acid responsiveness
VviSLD-1	ABRE	ACGTG	387	5	+	Arabidopsis thaliana	cis-acting element involved in the abscisic acid responsiveness
VviSLD-1	Unnamed__1	CGTGG	454	5	-	Zea mays
VviSLD-1	Unnamed__1	CGTGG	531	5	+	Zea mays
VviSLD-1	WRE3	CCACCT	404	6	+	Pisum sativum
VviSLD-1	Myb	TAACTG	2	6	+	Arabidopsis thaliana
VviSLD-1	MYB-like sequence	TAACCA	798	6	-	Arabidopsis thaliana
VviSLD-1	AAGAA-motif	GAAAGAA	616	7	-	Avena sativa
VviSLD-1	AAGAA-motif	gGTAAAGAAA	1226	9	-	Avena sativa
VviSLD-1	AuxRR-core	GGTCCAT	976	7	-	Nicotiana tabacum	cis-acting regulatory element involved in auxin responsiveness
VviSLD-1	G-box	CACGTG	386	6	+	Arabidopsis thaliana	cis-acting regulatory element involved in light responsiveness
VviSLD-1	TCA	TCATCTTCAT	1249	9	-	Pisum sativum
VviSLD-1	chs-CMA1a	TTACTTAA	1217	8	+	Daucus carota	part of a light responsive element
VviSLD-1	GA-motif	ATAGATAA	857	8	+	Arabidopsis thaliana	part of a light responsive element
VviSLD-1	circadian	CAAAGATATC	1186	9	-	Lycopersicon esculentum	cis-acting regulatory element involved in circadian control
VviSLD-1	TCT-motif	TCTTAC	143	6	+	Arabidopsis thaliana	part of a light responsive element
VviSLD-1	STRE	AGGGG	439	5	-	Arabidopsis thaliana
VviSLD-1	STRE	AGGGG	583	5	-	Arabidopsis thaliana
VviSLD-1	STRE	AGGGG	1821	5	-	Arabidopsis thaliana
VviSLD-1	AT~TATA-box	TATATA	655	6	+	Arabidopsis thaliana
VviSLD-1	AT~TATA-box	TATATAAA	961	8	-	Arabidopsis thaliana
VviSLD-1	AT~TATA-box	TATATA	963	6	+	Arabidopsis thaliana
VviSLD-1	AT~TATA-box	TATATA	1869	6	-	Arabidopsis thaliana
VviSLD-1	G-Box	CACGTG	386	6	+	Pisum sativum	cis-acting regulatory element involved in light responsiveness
VviSLD-1	AP-1	TGAGTTAG	818	8	+	Arabidopsis thaliana
VviSLD-2	TC-rich repeats	ATTCTCTAAC	1535	9	-	Nicotiana tabacum	cis-acting element involved in defense and stress responsiveness
VviSLD-2	G-Box	CACGTG	149	6	+	Pisum sativum	cis-acting regulatory element involved in light responsiveness
VviSLD-2	G-Box	CACGTT	373	6	+	Pisum sativum	cis-acting regulatory element involved in light responsiveness
VviSLD-2	STRE	AGGGG	162	5	+	Arabidopsis thaliana
VviSLD-2	STRE	AGGGG	1473	5	+	Arabidopsis thaliana
VviSLD-2	STRE	AGGGG	1906	5	-	Arabidopsis thaliana
VviSLD-2	AT~TATA-box	TATATA	844	6	+	Arabidopsis thaliana
VviSLD-2	AT~TATA-box	TATATA	1051	6	-	Arabidopsis thaliana
VviSLD-2	AT~TATA-box	TATATA	1053	6	-	Arabidopsis thaliana
VviSLD-2	AT~TATA-box	TATATA	1055	6	-	Arabidopsis thaliana
VviSLD-2	AT~TATA-box	TATATA	1057	6	-	Arabidopsis thaliana
VviSLD-2	AT~TATA-box	TATATA	1059	6	-	Arabidopsis thaliana
VviSLD-2	AT~TATA-box	TATATA	1061	6	-	Arabidopsis thaliana
VviSLD-2	AT~TATA-box	TATATA	1063	6	-	Arabidopsis thaliana
VviSLD-2	AT~TATA-box	TATATA	1065	6	-	Arabidopsis thaliana
VviSLD-2	AT~TATA-box	TATATA	1067	6	-	Arabidopsis thaliana
VviSLD-2	AT~TATA-box	TATATA	1069	6	-	Arabidopsis thaliana
VviSLD-2	AT~TATA-box	TATATA	1071	6	-	Arabidopsis thaliana
VviSLD-2	TCA-element	CCATCTTTTT	1725	9	+	Nicotiana tabacum	cis-acting element involved in salicylic acid responsiveness
VviSLD-2	Gap-box	CAAATGAA(A/G)A	1507	9	+	Arabidopsis thaliana	part of a light responsive element
VviSLD-2	circadian	CAAAGATATC	1870	9	+	Lycopersicon esculentum	cis-acting regulatory element involved in circadian control
VviSLD-2	W box	TTGACC	666	6	+	Arabidopsis thaliana
VviSLD-2	AAGAA-motif	GAAAGAA	40	7	-	Avena sativa
VviSLD-2	AAGAA-motif	GAAAGAA	1584	7	+	Avena sativa
VviSLD-2	AAGAA-motif	GAAAGAA	1803	7	-	Avena sativa
VviSLD-2	TCCC-motif	TCTCCCT	792	7	+	Spinacia oleracea	part of a light responsive element
VviSLD-2	G-box	ACACGTGT	148	8	+	Brassica napus	cis-acting regulatory element involved in light responsiveness
VviSLD-2	G-box	CACGTG	149	6	+	Arabidopsis thaliana	cis-acting regulatory element involved in light responsiveness
VviSLD-2	G-box	CACGTC	1943	6	+	Zea mays	cis-acting regulatory element involved in light responsiveness
VviSLD-2	Myc	TCTCTTA	200	7	-	Arabidopsis thaliana
VviSLD-2	ATCT-motif	AATCTAATCC	13	9	+	Pisum sativum	part of a conserved DNA module involved in light responsiveness
VviSLD-2	Unnamed__1	CGTGG	773	5	-	Zea mays
VviSLD-2	Unnamed__1	CGTGG	1921	5	-	Zea mays
VviSLD-2	Unnamed__1	CGTGG	1942	5	-	Zea mays
VviSLD-2	CAAT-box	CCAAT	11	5	+	Arabidopsis thaliana	common cis-acting element in promoter and enhancer regions
VviSLD-2	CAAT-box	CAAT	12	4	+	Nicotiana glutinosa
VviSLD-2	CAAT-box	CAAT	92	4	-	Nicotiana glutinosa
VviSLD-2	CAAT-box	CAAAT	129	5	-	Pisum sativum	common cis-acting element in promoter and enhancer regions
VviSLD-2	CAAT-box	CAAAT	206	5	-	Pisum sativum	common cis-acting element in promoter and enhancer regions
VviSLD-2	CAAT-box	CAAT	241	4	+	Nicotiana glutinosa
VviSLD-2	CAAT-box	CAAAT	341	5	-	Pisum sativum	common cis-acting element in promoter and enhancer regions
VviSLD-2	CAAT-box	CCAAT	362	5	-	Arabidopsis thaliana	common cis-acting element in promoter and enhancer regions
VviSLD-2	CAAT-box	CAAAT	583	5	-	Pisum sativum	common cis-acting element in promoter and enhancer regions
VviSLD-2	CAAT-box	CAAT	820	4	+	Nicotiana glutinosa
VviSLD-2	CAAT-box	CAAT	896	4	+	Nicotiana glutinosa
VviSLD-2	CAAT-box	CAAT	999	4	-	Nicotiana glutinosa
VviSLD-2	CAAT-box	CCAAT	1093	5	-	Arabidopsis thaliana	common cis-acting element in promoter and enhancer regions
VviSLD-2	CAAT-box	CAAAT	1120	5	+	Pisum sativum	common cis-acting element in promoter and enhancer regions
VviSLD-2	CAAT-box	TGCCAAC	1179	7	-	Petunia hybrida	common cis-acting element in promoter and enhancer regions
VviSLD-2	CAAT-box	CAAT	1271	4	-	Nicotiana glutinosa
VviSLD-2	CAAT-box	CAAAT	1408	5	-	Pisum sativum	common cis-acting element in promoter and enhancer regions
VviSLD-2	CAAT-box	CAAAT	1507	5	+	Pisum sativum	common cis-acting element in promoter and enhancer regions
VviSLD-2	CAAT-box	CAAT	1571	4	+	Nicotiana glutinosa
VviSLD-2	CAAT-box	CAAAT	1644	5	-	Pisum sativum	common cis-acting element in promoter and enhancer regions
VviSLD-2	CAAT-box	CAAT	1683	4	+	Nicotiana glutinosa
VviSLD-2	CAAT-box	CCAAT	1889	5	+	Arabidopsis thaliana	common cis-acting element in promoter and enhancer regions
VviSLD-2	CAAT-box	CAAT	1890	4	+	Nicotiana glutinosa
VviSLD-2	CAAT-box	CCAAT	1956	5	+	Arabidopsis thaliana	common cis-acting element in promoter and enhancer regions
VviSLD-2	CAAT-box	CAAT	1957	4	+	Nicotiana glutinosa
VviSLD-2	ABRE	CACGTG	149	6	+	Arabidopsis thaliana	cis-acting element involved in the abscisic acid responsiveness
VviSLD-2	ABRE	ACGTG	150	5	+	Arabidopsis thaliana	cis-acting element involved in the abscisic acid responsiveness
VviSLD-2	ABRE	ACGTG	373	5	-	Arabidopsis thaliana	cis-acting element involved in the abscisic acid responsiveness
VviSLD-2	ABRE	ACGTG	1943	5	-	Arabidopsis thaliana	cis-acting element involved in the abscisic acid responsiveness
VviSLD-2	ABRE	TACGGTC	1993	7	+	Arabidopsis thaliana	cis-acting element involved in the abscisic acid responsiveness
VviSLD-2	GT1-motif	GGTTAA	1228	6	-	Arabidopsis thaliana	light responsive element
VviSLD-2	Box 4	ATTAAT	417	6	+	Petroselinum crispum	part of a conserved DNA module involved in light responsiveness
VviSLD-2	Box 4	ATTAAT	630	6	+	Petroselinum crispum	part of a conserved DNA module involved in light responsiveness
VviSLD-2	Box 4	ATTAAT	675	6	+	Petroselinum crispum	part of a conserved DNA module involved in light responsiveness
VviSLD-2	Box 4	ATTAAT	1404	6	-	Petroselinum crispum	part of a conserved DNA module involved in light responsiveness
VviSLD-2	Box 4	ATTAAT	1486	6	-	Petroselinum crispum	part of a conserved DNA module involved in light responsiveness
VviSLD-2	Box 4	ATTAAT	1549	6	-	Petroselinum crispum	part of a conserved DNA module involved in light responsiveness
VviSLD-2	Box 4	ATTAAT	1691	6	-	Petroselinum crispum	part of a conserved DNA module involved in light responsiveness
VviSLD-2	Box 4	ATTAAT	1713	6	-	Petroselinum crispum	part of a conserved DNA module involved in light responsiveness
VviSLD-2	Unnamed__4	CTCC	160	4	-	Petroselinum hortense
VviSLD-2	Unnamed__4	CTCC	165	4	-	Petroselinum hortense
VviSLD-2	Unnamed__4	CTCC	213	4	-	Petroselinum hortense
VviSLD-2	Unnamed__4	CTCC	256	4	-	Petroselinum hortense
VviSLD-2	Unnamed__4	CTCC	742	4	-	Petroselinum hortense
VviSLD-2	Unnamed__4	CTCC	793	4	+	Petroselinum hortense
VviSLD-2	Unnamed__4	CTCC	838	4	+	Petroselinum hortense
VviSLD-2	Unnamed__4	CTCC	1809	4	+	Petroselinum hortense
VviSLD-2	Unnamed__4	CTCC	1814	4	-	Petroselinum hortense
VviSLD-2	Unnamed__4	CTCC	1840	4	+	Petroselinum hortense
VviSLD-2	Unnamed__4	CTCC	1879	4	+	Petroselinum hortense
VviSLD-2	Unnamed__4	CTCC	1904	4	+	Petroselinum hortense
VviSLD-2	Unnamed__4	CTCC	1940	4	+	Petroselinum hortense
VviSLD-2	MYC	CATGTG	829	6	-	Arabidopsis thaliana
VviSLD-2	MYC	CATGTG	979	6	+	Arabidopsis thaliana
VviSLD-2	MYC	CATTTG	1507	6	-	Arabidopsis thaliana
VviSLD-2	TATA-box	TATA	1	4	+	Arabidopsis thaliana	core promoter element around -30 of transcription start
VviSLD-2	TATA-box	ATTATA	30	6	+	Brassica napus	core promoter element around -30 of transcription start
VviSLD-2	TATA-box	TATAA	31	5	-	Arabidopsis thaliana	core promoter element around -30 of transcription start
VviSLD-2	TATA-box	TATA	32	4	+	Arabidopsis thaliana	core promoter element around -30 of transcription start
VviSLD-2	TATA-box	TATA	71	4	+	Arabidopsis thaliana	core promoter element around -30 of transcription start
VviSLD-2	TATA-box	ATTATA	106	6	+	Brassica napus	core promoter element around -30 of transcription start
VviSLD-2	TATA-box	TATAA	107	5	-	Arabidopsis thaliana	core promoter element around -30 of transcription start
VviSLD-2	TATA-box	TATA	108	4	+	Arabidopsis thaliana	core promoter element around -30 of transcription start
VviSLD-2	TATA-box	TATACA	153	6	-	Helianthus annuus	core promoter element around -30 of transcription start
VviSLD-2	TATA-box	TATA	155	4	+	Arabidopsis thaliana	core promoter element around -30 of transcription start
VviSLD-2	TATA-box	TATAAATA	299	8	-	Daucus carota	core promoter element around -30 of transcription start
VviSLD-2	TATA-box	TATAAAT	300	7	-	Brassica juncea	core promoter element around -30 of transcription start
VviSLD-2	TATA-box	TATAAA	301	6	-	Helianthus annuus	core promoter element around -30 of transcription start
VviSLD-2	TATA-box	TATAA	302	5	-	Arabidopsis thaliana	core promoter element around -30 of transcription start
VviSLD-2	TATA-box	TATA	303	4	+	Arabidopsis thaliana	core promoter element around -30 of transcription start
VviSLD-2	TATA-box	TATACA	357	6	-	Helianthus annuus	core promoter element around -30 of transcription start
VviSLD-2	TATA-box	TATA	359	4	+	Arabidopsis thaliana	core promoter element around -30 of transcription start
VviSLD-2	TATA-box	ATATAT	588	6	+	Brassica napus	core promoter element around -30 of transcription start
VviSLD-2	TATA-box	TATA	589	4	+	Arabidopsis thaliana	core promoter element around -30 of transcription start
VviSLD-2	TATA-box	TATTTAAA	591	8	+	Arabidopsis thaliana	core promoter element around -30 of transcription start
VviSLD-2	TATA-box	ATTATA	644	6	+	Brassica napus	core promoter element around -30 of transcription start
VviSLD-2	TATA-box	TATAA	645	5	-	Arabidopsis thaliana	core promoter element around -30 of transcription start
VviSLD-2	TATA-box	TATA	646	4	+	Arabidopsis thaliana	core promoter element around -30 of transcription start
VviSLD-2	TATA-box	ATTATA	842	6	+	Brassica napus	core promoter element around -30 of transcription start
VviSLD-2	TATA-box	TATATAA	843	7	-	Arabidopsis thaliana	core promoter element around -30 of transcription start
VviSLD-2	TATA-box	TATATA	844	6	+	Arabidopsis thaliana	core promoter element around -30 of transcription start
VviSLD-2	TATA-box	ATATAA	845	6	+	Brassica oleracea	core promoter element around -30 of transcription start
VviSLD-2	TATA-box	TATA	846	4	+	Arabidopsis thaliana	core promoter element around -30 of transcription start
VviSLD-2	TATA-box	TATTTAAA	924	8	-	Arabidopsis thaliana	core promoter element around -30 of transcription start
VviSLD-2	TATA-box	ATATAT	1008	6	-	Brassica napus	core promoter element around -30 of transcription start
VviSLD-2	TATA-box	TATA	1009	4	-	Arabidopsis thaliana	core promoter element around -30 of transcription start
VviSLD-2	TATA-box	TATATTTATATTT	1048	12	-	Avena sativa	core promoter element around -30 of transcription start
VviSLD-2	TATA-box	ATATAT	1050	6	-	Brassica napus	core promoter element around -30 of transcription start
VviSLD-2	TATA-box	TATATA	1051	6	-	Arabidopsis thaliana	core promoter element around -30 of transcription start
VviSLD-2	TATA-box	ATATAT	1052	6	-	Brassica napus	core promoter element around -30 of transcription start
VviSLD-2	TATA-box	TATATA	1053	6	-	Arabidopsis thaliana	core promoter element around -30 of transcription start
VviSLD-2	TATA-box	ATATAT	1054	6	-	Brassica napus	core promoter element around -30 of transcription start
VviSLD-2	TATA-box	TATATA	1055	6	-	Arabidopsis thaliana	core promoter element around -30 of transcription start
VviSLD-2	TATA-box	ATATAT	1056	6	-	Brassica napus	core promoter element around -30 of transcription start
VviSLD-2	TATA-box	TATATA	1057	6	-	Arabidopsis thaliana	core promoter element around -30 of transcription start
VviSLD-2	TATA-box	ATATAT	1058	6	-	Brassica napus	core promoter element around -30 of transcription start
VviSLD-2	TATA-box	TATATA	1059	6	-	Arabidopsis thaliana	core promoter element around -30 of transcription start
VviSLD-2	TATA-box	ATATAT	1060	6	-	Brassica napus	core promoter element around -30 of transcription start
VviSLD-2	TATA-box	TATATA	1061	6	-	Arabidopsis thaliana	core promoter element around -30 of transcription start
VviSLD-2	TATA-box	ATATAT	1062	6	-	Brassica napus	core promoter element around -30 of transcription start
VviSLD-2	TATA-box	TATATA	1063	6	-	Arabidopsis thaliana	core promoter element around -30 of transcription start
VviSLD-2	TATA-box	ATATAT	1064	6	-	Brassica napus	core promoter element around -30 of transcription start
VviSLD-2	TATA-box	TATATA	1065	6	-	Arabidopsis thaliana	core promoter element around -30 of transcription start
VviSLD-2	TATA-box	ATATAT	1066	6	-	Brassica napus	core promoter element around -30 of transcription start
VviSLD-2	TATA-box	TATATA	1067	6	-	Arabidopsis thaliana	core promoter element around -30 of transcription start
VviSLD-2	TATA-box	ATATAT	1068	6	-	Brassica napus	core promoter element around -30 of transcription start
VviSLD-2	TATA-box	TATATA	1069	6	-	Arabidopsis thaliana	core promoter element around -30 of transcription start
VviSLD-2	TATA-box	ATATAT	1070	6	-	Brassica napus	core promoter element around -30 of transcription start
VviSLD-2	TATA-box	TATATA	1071	6	-	Arabidopsis thaliana	core promoter element around -30 of transcription start
VviSLD-2	TATA-box	ATATAT	1072	6	-	Brassica napus	core promoter element around -30 of transcription start
VviSLD-2	TATA-box	TATA	1073	4	-	Arabidopsis thaliana	core promoter element around -30 of transcription start
VviSLD-2	TATA-box	ATATAA	1111	6	+	Brassica oleracea	core promoter element around -30 of transcription start
VviSLD-2	TATA-box	TATA	1112	4	-	Arabidopsis thaliana	core promoter element around -30 of transcription start
VviSLD-2	TATA-box	TACATAAA	1158	8	-	Oryza sativa	core promoter element around -30 of transcription start
VviSLD-2	TATA-box	ATATAA	1355	6	+	Brassica oleracea	core promoter element around -30 of transcription start
VviSLD-2	TATA-box	TATA	1356	4	-	Arabidopsis thaliana	core promoter element around -30 of transcription start
VviSLD-2	TATA-box	TATAAAT	1467	7	-	Brassica juncea	core promoter element around -30 of transcription start
VviSLD-2	TATA-box	TATAAA	1468	6	-	Helianthus annuus	core promoter element around -30 of transcription start
VviSLD-2	TATA-box	TATAA	1469	5	-	Arabidopsis thaliana	core promoter element around -30 of transcription start
VviSLD-2	TATA-box	TATA	1470	4	-	Arabidopsis thaliana	core promoter element around -30 of transcription start
VviSLD-2	TATA-box	ATTATA	1496	6	+	Brassica napus	core promoter element around -30 of transcription start
VviSLD-2	TATA-box	TATAA	1497	5	-	Arabidopsis thaliana	core promoter element around -30 of transcription start
VviSLD-2	TATA-box	TATA	1498	4	-	Arabidopsis thaliana	core promoter element around -30 of transcription start
VviSLD-2	TATA-box	ATTATA	1595	6	+	Brassica napus	core promoter element around -30 of transcription start
VviSLD-2	TATA-box	TATAA	1596	5	-	Arabidopsis thaliana	core promoter element around -30 of transcription start
VviSLD-2	TATA-box	TATA	1597	4	-	Arabidopsis thaliana	core promoter element around -30 of transcription start
VviSLD-2	TATA-box	ATATAA	1659	6	+	Brassica oleracea	core promoter element around -30 of transcription start
VviSLD-2	TATA-box	TATA	1660	4	-	Arabidopsis thaliana	core promoter element around -30 of transcription start
VviSLD-2	TATA-box	ATATAA	1695	6	+	Brassica oleracea	core promoter element around -30 of transcription start
VviSLD-2	TATA-box	TATA	1696	4	-	Arabidopsis thaliana	core promoter element around -30 of transcription start
VviSLD-2	TATA-box	TATTTAAA	1732	8	-	Arabidopsis thaliana	core promoter element around -30 of transcription start
VviSLD-2	TATA-box	TAAAGATT	1958	8	-	Arabidopsis thaliana	core promoter element around -30 of transcription start
VviSLD-2	MYB	CAACCA	1779	6	+	Arabidopsis thaliana
VviSLD-2	ERE	ATTTTAAA	471	8	-	Nicotiana glutinos
VviSLD-2	ERE	ATTTTAAA	1285	8	+	Nicotiana glutinos
VviSLD-2		motif_sequence	187	4	-	organism	short_function
VviSLD-2		motif_sequence	256	4	-	organism	short_function
VviSLD-2		motif_sequence	780	4	+	organism	short_function
VviSLD-2		motif_sequence	1161	4	+	organism	short_function
VviSLD-2		motif_sequence	1334	4	-	organism	short_function
VviSLD-2		motif_sequence	1877	4	+	organism	short_function
VviSLD-2		motif_sequence	1990	4	+	organism	short_function
VviSLD-2	ARE	AAACCA	452	6	+	Zea mays	cis-acting regulatory element essential for the anaerobic induction
VviSLD-2	ARE	AAACCA	1373	6	+	Zea mays	cis-acting regulatory element essential for the anaerobic induction
VviADS	AAGAA-motif	GAAAGAA	94	7	-	Avena sativa
VviADS	AAGAA-motif	GAAAGAA	858	7	+	Avena sativa
VviADS	MYB-like sequence	TAACCA	157	6	+	Arabidopsis thaliana
VviADS	MYB-like sequence	TAACCA	1563	6	+	Arabidopsis thaliana
VviADS	TCCC-motif	TCTCCCT	1803	7	-	Spinacia oleracea	part of a light responsive element
VviADS	WUN-motif	AAATTTCCT	406	9	+	Brassica oleracea	wound-responsive element
VviADS	MBS	CAACTG	235	6	+	Arabidopsis thaliana	MYB binding site involved in drought-inducibility
VviADS	MBS	CAACTG	892	6	+	Arabidopsis thaliana	MYB binding site involved in drought-inducibility
VviADS	MBS	CAACTG	1758	6	+	Arabidopsis thaliana	MYB binding site involved in drought-inducibility
VviADS	TCA-element	CCATCTTTTT	1713	9	-	Nicotiana tabacum	cis-acting element involved in salicylic acid responsiveness
VviADS	TCT-motif	TCTTAC	1458	6	-	Arabidopsis thaliana	part of a light responsive element
VviADS	TGACG-motif	TGACG	326	5	+	Hordeum vulgare	cis-acting regulatory element involved in the MeJA-responsiveness
VviADS	TGACG-motif	TGACG	739	5	-	Hordeum vulgare	cis-acting regulatory element involved in the MeJA-responsiveness
VviADS	STRE	AGGGG	1945	5	-	Arabidopsis thaliana
VviADS	CGTCA-motif	CGTCA	326	5	-	Hordeum vulgare	cis-acting regulatory element involved in the MeJA-responsiveness
VviADS	CGTCA-motif	CGTCA	739	5	+	Hordeum vulgare	cis-acting regulatory element involved in the MeJA-responsiveness
VviADS	GATA-motif	GATAGGG	776	7	+	Pisum sativum	part of a light responsive element
VviADS	G-Box	CACGTT	1937	6	+	Pisum sativum	cis-acting regulatory element involved in light responsiveness
VviADS	TC-rich repeats	GTTTTCTTAC	1268	9	-	Nicotiana tabacum	cis-acting element involved in defense and stress responsiveness
VviADS	LAMP-element	CTTTATCA	68	8	-	Pisum sativum	part of a light responsive element
VviADS	CARE	CAACTCCC	77	8	-	Oryza sativa
VviADS		motif_sequence	139	4	+	organism	short_function
VviADS		motif_sequence	238	4	+	organism	short_function
VviADS		motif_sequence	501	4	-	organism	short_function
VviADS		motif_sequence	549	4	+	organism	short_function
VviADS		motif_sequence	576	4	-	organism	short_function
VviADS		motif_sequence	727	4	+	organism	short_function
VviADS		motif_sequence	761	4	+	organism	short_function
VviADS		motif_sequence	767	4	+	organism	short_function
VviADS		motif_sequence	919	4	+	organism	short_function
VviADS		motif_sequence	956	4	+	organism	short_function
VviADS		motif_sequence	1286	4	-	organism	short_function
VviADS		motif_sequence	1333	4	+	organism	short_function
VviADS		motif_sequence	1447	4	+	organism	short_function
VviADS		motif_sequence	1471	4	+	organism	short_function
VviADS		motif_sequence	1516	4	-	organism	short_function
VviADS		motif_sequence	1665	4	+	organism	short_function
VviADS		motif_sequence	1739	4	-	organism	short_function
VviADS	TATC-box	TATCCCA	1874	7	+	Oryza sativa	cis-acting element involved in gibberellin-responsiveness
VviADS	TATC-box	TATCCCA	1909	7	+	Oryza sativa	cis-acting element involved in gibberellin-responsiveness
VviADS	ARE	AAACCA	90	6	-	Zea mays	cis-acting regulatory element essential for the anaerobic induction
VviADS	ARE	AAACCA	1672	6	+	Zea mays	cis-acting regulatory element essential for the anaerobic induction
VviADS	CCAAT-box	CAACGG	1227	6	+	Hordeum vulgare	MYBHv1 binding site
VviADS	CCAAT-box	CAACGG	1481	6	+	Hordeum vulgare	MYBHv1 binding site
VviADS	MYB	TAACCA	157	6	+	Arabidopsis thaliana
VviADS	MYB	CAACCA	476	6	+	Arabidopsis thaliana
VviADS	MYB	CAACCA	542	6	-	Arabidopsis thaliana
VviADS	MYB	CAACAG	1009	6	+	Arabidopsis thaliana
VviADS	MYB	CAACCA	1418	6	+	Arabidopsis thaliana
VviADS	MYB	CAACCA	1535	6	+	Arabidopsis thaliana
VviADS	MYB	TAACCA	1563	6	+	Arabidopsis thaliana
VviADS	MYB	CAACCA	1636	6	+	Arabidopsis thaliana
VviADS	MYB	CAACCA	1765	6	+	Arabidopsis thaliana
VviADS	GARE-motif	TCTGTTG	1009	7	-	Brassica oleracea	gibberellin-responsive element
VviADS	Unnamed__6	taTAAATATct	1461	10	-	Zea mays
VviADS	TATA-box	TATAAAA	29	7	-	Pisum sativum	core promoter element around -30 of transcription start
VviADS	TATA-box	TATAAA	30	6	-	Helianthus annuus	core promoter element around -30 of transcription start
VviADS	TATA-box	TATAA	31	5	-	Arabidopsis thaliana	core promoter element around -30 of transcription start
VviADS	TATA-box	TATA	32	4	+	Arabidopsis thaliana	core promoter element around -30 of transcription start
VviADS	TATA-box	TATA	44	4	+	Arabidopsis thaliana	core promoter element around -30 of transcription start
VviADS	TATA-box	TATA	570	4	+	Arabidopsis thaliana	core promoter element around -30 of transcription start
VviADS	TATA-box	TATA	937	4	+	Arabidopsis thaliana	core promoter element around -30 of transcription start
VviADS	TATA-box	taTATAAAtc	984	9	-	Arabidopsis thaliana	core promoter element around -30 of transcription start
VviADS	TATA-box	TATAAAT	985	7	-	Brassica juncea	core promoter element around -30 of transcription start
VviADS	TATA-box	TATAAA	986	6	-	Helianthus annuus	core promoter element around -30 of transcription start
VviADS	TATA-box	TATAA	987	5	-	Arabidopsis thaliana	core promoter element around -30 of transcription start
VviADS	TATA-box	TATA	988	4	+	Arabidopsis thaliana	core promoter element around -30 of transcription start
VviADS	TATA-box	TATAAGAA	1016	8	-	Zea mays	core promoter element around -30 of transcription start
VviADS	TATA-box	TATAA	1019	5	-	Arabidopsis thaliana	core promoter element around -30 of transcription start
VviADS	TATA-box	TATA	1020	4	-	Arabidopsis thaliana	core promoter element around -30 of transcription start
VviADS	TATA-box	TATA	1151	4	-	Arabidopsis thaliana	core promoter element around -30 of transcription start
VviADS	TATA-box	TACAAAA	1668	7	+	Oryza sativa	core promoter element around -30 of transcription start
VviADS	TATA-box	TATA	1970	4	-	Arabidopsis thaliana	core promoter element around -30 of transcription start
VviADS	Myb-binding site	CAACAG	1009	6	+	Nicotiana tabacum
VviADS	Box 4	ATTAAT	1132	6	-	Petroselinum crispum	part of a conserved DNA module involved in light responsiveness
VviADS	Unnamed__4	CTCC	78	4	-	Petroselinum hortense
VviADS	Unnamed__4	CTCC	304	4	-	Petroselinum hortense
VviADS	Unnamed__4	CTCC	980	4	-	Petroselinum hortense
VviADS	Unnamed__4	CTCC	1238	4	+	Petroselinum hortense
VviADS	Unnamed__4	CTCC	1739	4	-	Petroselinum hortense
VviADS	Unnamed__4	CTCC	1805	4	-	Petroselinum hortense
VviADS	Unnamed__4	CTCC	1867	4	+	Petroselinum hortense
VviADS	MYB recognition site	CCGTTG	1227	6	-	Arabidopsis thaliana
VviADS	MYB recognition site	CCGTTG	1481	6	-	Arabidopsis thaliana
VviADS	MYC	CATTTG	1242	6	+	Arabidopsis thaliana
VviADS	MYC	CATTTG	1373	6	-	Arabidopsis thaliana
VviADS	LTR	CCGAAA	1251	6	+	Hordeum vulgare	cis-acting element involved in low-temperature responsiveness
VviADS	CAAT-box	CAAAT	10	5	+	Pisum sativum	common cis-acting element in promoter and enhancer regions
VviADS	CAAT-box	CAAAT	60	5	+	Pisum sativum	common cis-acting element in promoter and enhancer regions
VviADS	CAAT-box	CAAAT	65	5	-	Pisum sativum	common cis-acting element in promoter and enhancer regions
VviADS	CAAT-box	CAAT	104	4	-	Nicotiana glutinosa
VviADS	CAAT-box	CAAT	196	4	-	Nicotiana glutinosa
VviADS	CAAT-box	CCAAT	209	5	-	Arabidopsis thaliana	common cis-acting element in promoter and enhancer regions
VviADS	CAAT-box	CAAT	315	4	+	Nicotiana glutinosa
VviADS	CAAT-box	CAAT	400	4	-	Nicotiana glutinosa
VviADS	CAAT-box	CAAAT	432	5	+	Pisum sativum	common cis-acting element in promoter and enhancer regions
VviADS	CAAT-box	CAAT	622	4	-	Nicotiana glutinosa
VviADS	CAAT-box	CCAAT	633	5	+	Arabidopsis thaliana	common cis-acting element in promoter and enhancer regions
VviADS	CAAT-box	CAAT	634	4	+	Nicotiana glutinosa
VviADS	CAAT-box	CAAAT	677	5	+	Pisum sativum	common cis-acting element in promoter and enhancer regions
VviADS	CAAT-box	CAAT	757	4	-	Nicotiana glutinosa
VviADS	CAAT-box	CAAT	800	4	-	Nicotiana glutinosa
VviADS	CAAT-box	CAAAT	820	5	+	Pisum sativum	common cis-acting element in promoter and enhancer regions
VviADS	CAAT-box	CAAT	840	4	+	Nicotiana glutinosa
VviADS	CAAT-box	CCAAT	1003	5	+	Arabidopsis thaliana	common cis-acting element in promoter and enhancer regions
VviADS	CAAT-box	CAAT	1004	4	+	Nicotiana glutinosa
VviADS	CAAT-box	CAAT	1031	4	-	Nicotiana glutinosa
VviADS	CAAT-box	CAAAT	1046	5	+	Pisum sativum	common cis-acting element in promoter and enhancer regions
VviADS	CAAT-box	CAAT	1078	4	-	Nicotiana glutinosa
VviADS	CAAT-box	CAAAT	1099	5	+	Pisum sativum	common cis-acting element in promoter and enhancer regions
VviADS	CAAT-box	CAAAT	1129	5	+	Pisum sativum	common cis-acting element in promoter and enhancer regions
VviADS	CAAT-box	CAAAT	1185	5	+	Pisum sativum	common cis-acting element in promoter and enhancer regions
VviADS	CAAT-box	CAAAT	1243	5	-	Pisum sativum	common cis-acting element in promoter and enhancer regions
VviADS	CAAT-box	CAAT	1298	4	-	Nicotiana glutinosa
VviADS	CAAT-box	CAAAT	1373	5	+	Pisum sativum	common cis-acting element in promoter and enhancer regions
VviADS	CAAT-box	CAAAT	1430	5	+	Pisum sativum	common cis-acting element in promoter and enhancer regions
VviADS	CAAT-box	CAAAT	1433	5	-	Pisum sativum	common cis-acting element in promoter and enhancer regions
VviADS	CAAT-box	TGCAAATCT	1548	9	-	Brassica juncea	common cis-acting element in promoter and enhancer regions
VviADS	CAAT-box	CAAAT	1550	5	-	Pisum sativum	common cis-acting element in promoter and enhancer regions
VviADS	CAAT-box	CAAT	1580	4	-	Nicotiana glutinosa
VviADS	CAAT-box	CAAAT	1586	5	-	Pisum sativum	common cis-acting element in promoter and enhancer regions
VviADS	CAAT-box	CAAAT	1648	5	+	Pisum sativum	common cis-acting element in promoter and enhancer regions
VviADS	CAAT-box	CAAAT	1651	5	-	Pisum sativum	common cis-acting element in promoter and enhancer regions
VviADS	CAAT-box	CAAT	1687	4	+	Nicotiana glutinosa
VviADS	CAAT-box	CAAT	1699	4	+	Nicotiana glutinosa
VviADS	CAAT-box	CAAT	1817	4	-	Nicotiana glutinosa
VviADS	CAAT-box	CAAT	1927	4	+	Nicotiana glutinosa
VviADS	CAAT-box	CAAAT	1974	5	+	Pisum sativum	common cis-acting element in promoter and enhancer regions
VviADS	CAAT-box	CAAT	1990	4	+	Nicotiana glutinosa
VviADS	GT1-motif	GGTTAAT	155	7	-	Avena sativa	light responsive element
VviADS	GT1-motif	GGTTAA	156	6	-	Arabidopsis thaliana	light responsive element
VviADS	ABRE	ACGTG	1937	5	-	Arabidopsis thaliana	cis-acting element involved in the abscisic acid responsiveness
VviADS	Myb	CAACTG	235	6	+	Arabidopsis thaliana
VviADS	Myb	CAACTG	892	6	+	Arabidopsis thaliana
VviADS	Myb	CAACTG	1758	6	+	Arabidopsis thaliana
VviADS	P-box	CAACAAACCCCTT	1155	12	+	Petroselinum crispum	gibberellin-responsive element and part of a light responsive element
VviADS	Unnamed__1	CGTGG	1282	5	+	Zea mays
VviADS	Unnamed__1	CGTGG	1936	5	-	Zea mays
VviADS	Myc	TCTCTTA	1794	7	+	Arabidopsis thaliana
VviADS	DRE core	GCCGAC	965	6	+	Arabidopsis thaliana
VviADS	as-1	TGACG	326	5	+	Arabidopsis thaliana
VviADS	as-1	TGACG	739	5	-	Arabidopsis thaliana
VviDES		motif_sequence	469	4	+	organism	short_function
VviDES		motif_sequence	665	4	+	organism	short_function
VviDES		motif_sequence	986	4	-	organism	short_function
VviDES		motif_sequence	1357	4	-	organism	short_function
VviDES		motif_sequence	1766	4	+	organism	short_function
VviDES	TATA	TATAAAAT	737	8	-	Arabidopsis thaliana
VviDES	TATA	TATAAAAT	741	8	+	Arabidopsis thaliana
VviDES	TATA	TATAAAAT	1021	8	+	Arabidopsis thaliana
VviDES	TATA	TATAAAAT	1631	8	+	Arabidopsis thaliana
VviDES	TATA	TATAAAAT	1894	8	-	Arabidopsis thaliana
VviDES	ARE	AAACCA	315	6	+	Zea mays	cis-acting regulatory element essential for the anaerobic induction
VviDES	ARE	AAACCA	1014	6	+	Zea mays	cis-acting regulatory element essential for the anaerobic induction
VviDES	ERE	ATTTTAAA	283	8	-	Nicotiana glutinos
VviDES	ERE	ATTTCATA	1563	8	-	Nicotiana glutinos
VviDES	ERE	ATTTTAAA	1641	8	+	Nicotiana glutinos
VviDES	ERE	ATTTTAAA	1692	8	-	Nicotiana glutinos
VviDES	ERE	ATTTTAAA	1806	8	+	Nicotiana glutinos
VviDES	CCAAT-box	CAACGG	1860	6	+	Hordeum vulgare	MYBHv1 binding site
VviDES	MYB	CAACCA	371	6	-	Arabidopsis thaliana
VviDES	Unnamed__6	taTAAATATct	1096	10	-	Zea mays
VviDES	TATA-box	ATTATA	53	6	+	Brassica napus	core promoter element around -30 of transcription start
VviDES	TATA-box	TATAA	54	5	-	Arabidopsis thaliana	core promoter element around -30 of transcription start
VviDES	TATA-box	TATA	55	4	+	Arabidopsis thaliana	core promoter element around -30 of transcription start
VviDES	TATA-box	ATTATA	70	6	+	Brassica napus	core promoter element around -30 of transcription start
VviDES	TATA-box	TATAA	71	5	-	Arabidopsis thaliana	core promoter element around -30 of transcription start
VviDES	TATA-box	TATA	72	4	+	Arabidopsis thaliana	core promoter element around -30 of transcription start
VviDES	TATA-box	ccTATAAAaa	625	9	+	Arabidopsis thaliana	core promoter element around -30 of transcription start
VviDES	TATA-box	TATA	627	4	+	Arabidopsis thaliana	core promoter element around -30 of transcription start
VviDES	TATA-box	TAAAGATT	641	8	-	Arabidopsis thaliana	core promoter element around -30 of transcription start
VviDES	TATA-box	ATATAT	686	6	+	Brassica napus	core promoter element around -30 of transcription start
VviDES	TATA-box	TATA	687	4	+	Arabidopsis thaliana	core promoter element around -30 of transcription start
VviDES	TATA-box	TATAAAA	738	7	-	Pisum sativum	core promoter element around -30 of transcription start
VviDES	TATA-box	TATAAA	739	6	-	Helianthus annuus	core promoter element around -30 of transcription start
VviDES	TATA-box	TATAA	740	5	-	Arabidopsis thaliana	core promoter element around -30 of transcription start
VviDES	TATA-box	TATA	741	4	+	Arabidopsis thaliana	core promoter element around -30 of transcription start
VviDES	TATA-box	TATA	1021	4	-	Arabidopsis thaliana	core promoter element around -30 of transcription start
VviDES	TATA-box	TATAAA	1064	6	-	Helianthus annuus	core promoter element around -30 of transcription start
VviDES	TATA-box	TATAA	1065	5	-	Arabidopsis thaliana	core promoter element around -30 of transcription start
VviDES	TATA-box	TATA	1066	4	-	Arabidopsis thaliana	core promoter element around -30 of transcription start
VviDES	TATA-box	TATAAAA	1079	7	-	Pisum sativum	core promoter element around -30 of transcription start
VviDES	TATA-box	TATAAA	1080	6	-	Helianthus annuus	core promoter element around -30 of transcription start
VviDES	TATA-box	TATAA	1081	5	-	Arabidopsis thaliana	core promoter element around -30 of transcription start
VviDES	TATA-box	TATA	1082	4	-	Arabidopsis thaliana	core promoter element around -30 of transcription start
VviDES	TATA-box	ATTATA	1093	6	+	Brassica napus	core promoter element around -30 of transcription start
VviDES	TATA-box	TATATAA	1094	7	-	Arabidopsis thaliana	core promoter element around -30 of transcription start
VviDES	TATA-box	TATATA	1095	6	-	Arabidopsis thaliana	core promoter element around -30 of transcription start
VviDES	TATA-box	ATATAT	1096	6	-	Brassica napus	core promoter element around -30 of transcription start
VviDES	TATA-box	TATATTTATATTT	1097	12	+	Avena sativa	core promoter element around -30 of transcription start
VviDES	TATA-box	taTATAAAtc	1099	9	-	Arabidopsis thaliana	core promoter element around -30 of transcription start
VviDES	TATA-box	TATAAAT	1100	7	-	Brassica juncea	core promoter element around -30 of transcription start
VviDES	TATA-box	TATAAA	1101	6	-	Helianthus annuus	core promoter element around -30 of transcription start
VviDES	TATA-box	TATATAA	1102	7	-	Arabidopsis thaliana	core promoter element around -30 of transcription start
VviDES	TATA-box	TATATA	1103	6	-	Arabidopsis thaliana	core promoter element around -30 of transcription start
VviDES	TATA-box	ATATAT	1104	6	-	Brassica napus	core promoter element around -30 of transcription start
VviDES	TATA-box	TATATA	1105	6	-	Arabidopsis thaliana	core promoter element around -30 of transcription start
VviDES	TATA-box	ATATAA	1106	6	+	Brassica oleracea	core promoter element around -30 of transcription start
VviDES	TATA-box	TATA	1107	4	-	Arabidopsis thaliana	core promoter element around -30 of transcription start
VviDES	TATA-box	TATAA	1262	5	-	Arabidopsis thaliana	core promoter element around -30 of transcription start
VviDES	TATA-box	TATA	1263	4	-	Arabidopsis thaliana	core promoter element around -30 of transcription start
VviDES	TATA-box	TATA	1418	4	-	Arabidopsis thaliana	core promoter element around -30 of transcription start
VviDES	TATA-box	TATA	1427	4	-	Arabidopsis thaliana	core promoter element around -30 of transcription start
VviDES	TATA-box	ATATAA	1450	6	+	Brassica oleracea	core promoter element around -30 of transcription start
VviDES	TATA-box	TATA	1451	4	-	Arabidopsis thaliana	core promoter element around -30 of transcription start
VviDES	TATA-box	TATTTAAA	1517	8	+	Arabidopsis thaliana	core promoter element around -30 of transcription start
VviDES	TATA-box	TATAAA	1629	6	-	Helianthus annuus	core promoter element around -30 of transcription start
VviDES	TATA-box	TATAA	1630	5	-	Arabidopsis thaliana	core promoter element around -30 of transcription start
VviDES	TATA-box	TATA	1631	4	-	Arabidopsis thaliana	core promoter element around -30 of transcription start
VviDES	TATA-box	TATA	1666	4	-	Arabidopsis thaliana	core promoter element around -30 of transcription start
VviDES	TATA-box	TATAAAA	1895	7	-	Pisum sativum	core promoter element around -30 of transcription start
VviDES	TATA-box	TATAAA	1896	6	-	Helianthus annuus	core promoter element around -30 of transcription start
VviDES	TATA-box	TATAA	1897	5	-	Arabidopsis thaliana	core promoter element around -30 of transcription start
VviDES	TATA-box	TATA	1898	4	-	Arabidopsis thaliana	core promoter element around -30 of transcription start
VviDES	TGA-element	AACGAC	387	6	+	Brassica oleracea	auxin-responsive element
VviDES	Box 4	ATTAAT	46	6	+	Petroselinum crispum	part of a conserved DNA module involved in light responsiveness
VviDES	Box 4	ATTAAT	661	6	+	Petroselinum crispum	part of a conserved DNA module involved in light responsiveness
VviDES	Box 4	ATTAAT	951	6	+	Petroselinum crispum	part of a conserved DNA module involved in light responsiveness
VviDES	Unnamed__4	CTCC	597	4	+	Petroselinum hortense
VviDES	Unnamed__4	CTCC	812	4	-	Petroselinum hortense
VviDES	Unnamed__4	CTCC	874	4	-	Petroselinum hortense
VviDES	Unnamed__4	CTCC	986	4	-	Petroselinum hortense
VviDES	Unnamed__4	CTCC	1857	4	+	Petroselinum hortense
VviDES	Unnamed__4	CTCC	1920	4	-	Petroselinum hortense
VviDES	Unnamed__4	CTCC	1931	4	-	Petroselinum hortense
VviDES	MYC	CATGTG	319	6	+	Arabidopsis thaliana
VviDES	MYC	CAATTG	480	6	+	Arabidopsis thaliana
VviDES	MYC	CATTTG	749	6	+	Arabidopsis thaliana
VviDES	MYC	CATTTG	819	6	+	Arabidopsis thaliana
VviDES	MYC	CAATTG	913	6	+	Arabidopsis thaliana
VviDES	MYB recognition site	CCGTTG	1860	6	-	Arabidopsis thaliana
VviDES	CAAT-box	CAAT	96	4	+	Nicotiana glutinosa
VviDES	CAAT-box	CAAAT	326	5	+	Pisum sativum	common cis-acting element in promoter and enhancer regions
VviDES	CAAT-box	CAAT	435	4	+	Nicotiana glutinosa
VviDES	CAAT-box	CAAT	480	4	+	Nicotiana glutinosa
VviDES	CAAT-box	CAAT	482	4	-	Nicotiana glutinosa
VviDES	CAAT-box	CAAT	488	4	+	Nicotiana glutinosa
VviDES	CAAT-box	CAAT	509	4	+	Nicotiana glutinosa
VviDES	CAAT-box	CCAAT	600	5	+	Arabidopsis thaliana	common cis-acting element in promoter and enhancer regions
VviDES	CAAT-box	CAAT	601	4	+	Nicotiana glutinosa
VviDES	CAAT-box	CAAT	640	4	+	Nicotiana glutinosa
VviDES	CAAT-box	CAAT	648	4	-	Nicotiana glutinosa
VviDES	CAAT-box	CAAAT	690	5	-	Pisum sativum	common cis-acting element in promoter and enhancer regions
VviDES	CAAT-box	CAAT	724	4	-	Nicotiana glutinosa
VviDES	CAAT-box	CAAAT	750	5	-	Pisum sativum	common cis-acting element in promoter and enhancer regions
VviDES	CAAT-box	CAAAT	760	5	-	Pisum sativum	common cis-acting element in promoter and enhancer regions
VviDES	CAAT-box	CAAAT	820	5	-	Pisum sativum	common cis-acting element in promoter and enhancer regions
VviDES	CAAT-box	CAAT	913	4	+	Nicotiana glutinosa
VviDES	CAAT-box	CAAT	915	4	-	Nicotiana glutinosa
VviDES	CAAT-box	CAAT	920	4	-	Nicotiana glutinosa
VviDES	CAAT-box	CAAAT	932	5	-	Pisum sativum	common cis-acting element in promoter and enhancer regions
VviDES	CAAT-box	CAAT	974	4	-	Nicotiana glutinosa
VviDES	CAAT-box	CAAAT	1072	5	+	Pisum sativum	common cis-acting element in promoter and enhancer regions
VviDES	CAAT-box	CAAT	1111	4	-	Nicotiana glutinosa
VviDES	CAAT-box	CAAT	1130	4	+	Nicotiana glutinosa
VviDES	CAAT-box	CAAAT	1138	5	-	Pisum sativum	common cis-acting element in promoter and enhancer regions
VviDES	CAAT-box	CCAAT	1196	5	-	Arabidopsis thaliana	common cis-acting element in promoter and enhancer regions
VviDES	CAAT-box	CAAT	1293	4	+	Nicotiana glutinosa
VviDES	CAAT-box	CAAT	1495	4	+	Nicotiana glutinosa
VviDES	CAAT-box	CAAT	1670	4	+	Nicotiana glutinosa
VviDES	CAAT-box	CAAT	1702	4	-	Nicotiana glutinosa
VviDES	CAAT-box	CAAAT	1730	5	-	Pisum sativum	common cis-acting element in promoter and enhancer regions
VviDES	CAAT-box	CAAT	1738	4	-	Nicotiana glutinosa
VviDES	CAAT-box	CAAAT	1760	5	+	Pisum sativum	common cis-acting element in promoter and enhancer regions
VviDES	CAAT-box	CAAT	1813	4	-	Nicotiana glutinosa
VviDES	CAAT-box	CAAAT	1827	5	-	Pisum sativum	common cis-acting element in promoter and enhancer regions
VviDES	CAAT-box	CAAAT	1902	5	-	Pisum sativum	common cis-acting element in promoter and enhancer regions
VviDES	CAAT-box	CAAT	1967	4	+	Nicotiana glutinosa
VviDES	CAAT-box	CCAAT	1993	5	+	Arabidopsis thaliana	common cis-acting element in promoter and enhancer regions
VviDES	CAAT-box	CAAT	1994	4	+	Nicotiana glutinosa
VviDES	GT1-motif	GGTTAA	1311	6	-	Arabidopsis thaliana	light responsive element
VviDES	ABRE	ACGTG	1578	5	+	Arabidopsis thaliana	cis-acting element involved in the abscisic acid responsiveness
VviDES	ABRE	CACGTG	1925	6	-	Arabidopsis thaliana	cis-acting element involved in the abscisic acid responsiveness
VviDES	ABRE	ACGTG	1926	5	+	Arabidopsis thaliana	cis-acting element involved in the abscisic acid responsiveness
VviDES	P-box	CCTTTTG	1506	7	+	Oryza sativa	gibberellin-responsive element
VviDES	Unnamed__1	CGTGG	1579	5	+	Zea mays
VviDES	Unnamed__1	CGTGG	1927	5	+	Zea mays
VviDES	CAT-box	GCCACT	1350	6	+	Arabidopsis thaliana	cis-acting regulatory element related to meristem expression
VviDES	CAT-box	GCCACT	1947	6	+	Arabidopsis thaliana	cis-acting regulatory element related to meristem expression
VviDES	ABRE4	CACGTA	1577	6	-	Zea mays
VviDES	Myc	TCTCTTA	1115	7	+	Arabidopsis thaliana
VviDES	as-1	TGACG	1790	5	-	Arabidopsis thaliana
VviDES	MSA-like	TCCAACGGT	1858	9	+	Catharanthus roseus	cis-acting element involved in cell cycle regulation
VviDES	TCA	TCATCTTCAT	663	9	+	Pisum sativum
VviDES	G-box	GCCACGTGGA	1350	9	+	Arabidopsis thaliana	cis-acting regulatory element involved in light responsiveness
VviDES	G-box	TACGTG	1577	6	+	Arabidopsis thaliana	cis-acting regulatory element involved in light responsiveness
VviDES	G-box	CACGTG	1925	6	-	Arabidopsis thaliana	cis-acting regulatory element involved in light responsiveness
VviDES	WUN-motif	AAATTACT	1622	8	+	Nicotiana glutinosa
VviDES	W box	TTGACC	493	6	-	Arabidopsis thaliana
VviDES	W box	TTGACC	525	6	-	Arabidopsis thaliana
VviDES	circadian	CAAAGATATC	184	10	-	Lycopersicon esculentum	cis-acting regulatory element involved in circadian control
VviDES	chs-CMA1a	TTACTTAA	236	8	+	Daucus carota	part of a light responsive element
VviDES	GA-motif	ATAGATAA	1264	8	+	Arabidopsis thaliana	part of a light responsive element
VviDES	ABRE3a	TACGTG	1577	6	+	Zea mays
VviDES	TGACG-motif	TGACG	1790	5	-	Hordeum vulgare	cis-acting regulatory element involved in the MeJA-responsiveness
VviDES	TCT-motif	TCTTAC	1117	6	+	Arabidopsis thaliana	part of a light responsive element
VviDES	STRE	AGGGG	445	5	+	Arabidopsis thaliana
VviDES	STRE	AGGGG	530	5	+	Arabidopsis thaliana
VviDES	STRE	AGGGG	825	5	+	Arabidopsis thaliana
VviDES	STRE	AGGGG	1846	5	+	Arabidopsis thaliana
VviDES	STRE	AGGGG	1916	5	+	Arabidopsis thaliana
VviDES	CGTCA-motif	CGTCA	1790	5	+	Hordeum vulgare	cis-acting regulatory element involved in the MeJA-responsiveness
VviDES	AT~TATA-box	TATATA	1095	6	-	Arabidopsis thaliana
VviDES	AT~TATA-box	TATATAAA	1101	8	-	Arabidopsis thaliana
VviDES	AT~TATA-box	TATATA	1103	6	-	Arabidopsis thaliana
VviDES	AT~TATA-box	TATATA	1105	6	-	Arabidopsis thaliana
VviDES	G-Box	CACGTG	1925	6	-	Pisum sativum	cis-acting regulatory element involved in light responsiveness
VviDES	GCN4_motif	TGAGTCA	378	7	+	Oryza sativa	cis-regulatory element involved in endosperm expression
VviDES	LAMP-element	CTTTATCA	1316	8	+	Pisum sativum	part of a light responsive element
VviSAD-1	ABRE	ACGTG	533	5	-	Arabidopsis thaliana	cis-acting element involved in the abscisic acid responsiveness
VviSAD-1	GT1-motif	GGTTAA	578	6	-	Arabidopsis thaliana	light responsive element
VviSAD-1	LTR	CCGAAA	1907	6	+	Hordeum vulgare	cis-acting element involved in low-temperature responsiveness
VviSAD-1	CAAT-box	CAAT	14	4	+	Nicotiana glutinosa
VviSAD-1	CAAT-box	CAAAT	45	5	+	Pisum sativum	common cis-acting element in promoter and enhancer regions
VviSAD-1	CAAT-box	CAAT	65	4	+	Nicotiana glutinosa
VviSAD-1	CAAT-box	CAAT	84	4	-	Nicotiana glutinosa
VviSAD-1	CAAT-box	CAAT	154	4	-	Nicotiana glutinosa
VviSAD-1	CAAT-box	CAAT	160	4	-	Nicotiana glutinosa
VviSAD-1	CAAT-box	CAAT	169	4	-	Nicotiana glutinosa
VviSAD-1	CAAT-box	CAAT	254	4	+	Nicotiana glutinosa
VviSAD-1	CAAT-box	CAAT	273	4	-	Nicotiana glutinosa
VviSAD-1	CAAT-box	CAAAT	296	5	-	Pisum sativum	common cis-acting element in promoter and enhancer regions
VviSAD-1	CAAT-box	CAAAT	597	5	+	Pisum sativum	common cis-acting element in promoter and enhancer regions
VviSAD-1	CAAT-box	CAAAT	640	5	-	Pisum sativum	common cis-acting element in promoter and enhancer regions
VviSAD-1	CAAT-box	CAAAT	681	5	+	Pisum sativum	common cis-acting element in promoter and enhancer regions
VviSAD-1	CAAT-box	CAAT	689	4	+	Nicotiana glutinosa
VviSAD-1	CAAT-box	CAAT	746	4	-	Nicotiana glutinosa
VviSAD-1	CAAT-box	CAAT	759	4	-	Nicotiana glutinosa
VviSAD-1	CAAT-box	CAAT	771	4	+	Nicotiana glutinosa
VviSAD-1	CAAT-box	CAAT	842	4	+	Nicotiana glutinosa
VviSAD-1	CAAT-box	CAAAT	1039	5	+	Pisum sativum	common cis-acting element in promoter and enhancer regions
VviSAD-1	CAAT-box	CAAT	1079	4	+	Nicotiana glutinosa
VviSAD-1	CAAT-box	CAAAT	1126	5	+	Pisum sativum	common cis-acting element in promoter and enhancer regions
VviSAD-1	CAAT-box	CAAT	1165	4	-	Nicotiana glutinosa
VviSAD-1	CAAT-box	CAAAT	1176	5	+	Pisum sativum	common cis-acting element in promoter and enhancer regions
VviSAD-1	CAAT-box	CCAAT	1228	5	-	Arabidopsis thaliana	common cis-acting element in promoter and enhancer regions
VviSAD-1	CAAT-box	CAAT	1236	4	+	Nicotiana glutinosa
VviSAD-1	CAAT-box	CAAAT	1240	5	+	Pisum sativum	common cis-acting element in promoter and enhancer regions
VviSAD-1	CAAT-box	CCAAT	1259	5	-	Arabidopsis thaliana	common cis-acting element in promoter and enhancer regions
VviSAD-1	CAAT-box	CAAAT	1300	5	+	Pisum sativum	common cis-acting element in promoter and enhancer regions
VviSAD-1	CAAT-box	CAAAT	1322	5	+	Pisum sativum	common cis-acting element in promoter and enhancer regions
VviSAD-1	CAAT-box	CAAAT	1334	5	+	Pisum sativum	common cis-acting element in promoter and enhancer regions
VviSAD-1	CAAT-box	CAAT	1341	4	+	Nicotiana glutinosa
VviSAD-1	CAAT-box	CAAAT	1411	5	+	Pisum sativum	common cis-acting element in promoter and enhancer regions
VviSAD-1	CAAT-box	CAAT	1433	4	+	Nicotiana glutinosa
VviSAD-1	CAAT-box	CAAT	1450	4	-	Nicotiana glutinosa
VviSAD-1	CAAT-box	CAAT	1468	4	+	Nicotiana glutinosa
VviSAD-1	CAAT-box	CAAT	1470	4	-	Nicotiana glutinosa
VviSAD-1	CAAT-box	CAAT	1543	4	+	Nicotiana glutinosa
VviSAD-1	CAAT-box	CAAT	1605	4	+	Nicotiana glutinosa
VviSAD-1	Unnamed__4	CTCC	54	4	+	Petroselinum hortense
VviSAD-1	Unnamed__4	CTCC	176	4	+	Petroselinum hortense
VviSAD-1	Unnamed__4	CTCC	791	4	-	Petroselinum hortense
VviSAD-1	MYC	CATTTG	295	6	+	Arabidopsis thaliana
VviSAD-1	MYC	CATTTG	597	6	-	Arabidopsis thaliana
VviSAD-1	MYC	CATTTG	1240	6	-	Arabidopsis thaliana
VviSAD-1	MYC	CATTTG	1411	6	-	Arabidopsis thaliana
VviSAD-1	MYC	CAATTG	1468	6	-	Arabidopsis thaliana
VviSAD-1	Box 4	ATTAAT	165	6	+	Petroselinum crispum	part of a conserved DNA module involved in light responsiveness
VviSAD-1	Box 4	ATTAAT	219	6	+	Petroselinum crispum	part of a conserved DNA module involved in light responsiveness
VviSAD-1	Box 4	ATTAAT	223	6	+	Petroselinum crispum	part of a conserved DNA module involved in light responsiveness
VviSAD-1	Box 4	ATTAAT	633	6	+	Petroselinum crispum	part of a conserved DNA module involved in light responsiveness
VviSAD-1	Box 4	ATTAAT	951	6	+	Petroselinum crispum	part of a conserved DNA module involved in light responsiveness
VviSAD-1	Box 4	ATTAAT	1199	6	-	Petroselinum crispum	part of a conserved DNA module involved in light responsiveness
VviSAD-1	Box 4	ATTAAT	1708	6	-	Petroselinum crispum	part of a conserved DNA module involved in light responsiveness
VviSAD-1	Myc	TCTCTTA	1439	7	+	Arabidopsis thaliana
VviSAD-1	as-1	TGACG	1671	5	-	Arabidopsis thaliana
VviSAD-1	as-1	TGACG	1811	5	+	Arabidopsis thaliana
VviSAD-1	CAT-box	GCCACT	418	6	+	Arabidopsis thaliana	cis-acting regulatory element related to meristem expression
VviSAD-1	WRE3	CCACCT	583	6	+	Pisum sativum
VviSAD-1	Myb	TAACTG	181	6	+	Arabidopsis thaliana
VviSAD-1	Myb	TAACTG	1063	6	-	Arabidopsis thaliana
VviSAD-1	Unnamed__1	CGTGG	260	5	-	Zea mays
VviSAD-1	ERE	ATTTTAAA	1188	8	+	Nicotiana glutinos
VviSAD-1	ERE	ATTTTAAA	1190	8	-	Nicotiana glutinos
VviSAD-1	ERE	ATTTTAAA	1400	8	+	Nicotiana glutinos
VviSAD-1	ERE	ATTTTAAA	1402	8	-	Nicotiana glutinos
VviSAD-1	ERE	ATTTCATA	1700	8	-	Nicotiana glutinos
VviSAD-1	ERE	ATTTTAAA	1730	8	-	Nicotiana glutinos
VviSAD-1		motif_sequence	292	4	-	organism	short_function
VviSAD-1		motif_sequence	355	4	-	organism	short_function
VviSAD-1		motif_sequence	412	4	+	organism	short_function
VviSAD-1		motif_sequence	429	4	+	organism	short_function
VviSAD-1		motif_sequence	475	4	+	organism	short_function
VviSAD-1		motif_sequence	565	4	+	organism	short_function
VviSAD-1		motif_sequence	733	4	+	organism	short_function
VviSAD-1		motif_sequence	1276	4	-	organism	short_function
VviSAD-1		motif_sequence	1435	4	+	organism	short_function
VviSAD-1	ARE	AAACCA	129	6	+	Zea mays	cis-acting regulatory element essential for the anaerobic induction
VviSAD-1	ARE	AAACCA	1995	6	+	Zea mays	cis-acting regulatory element essential for the anaerobic induction
VviSAD-1	TATA-box	ATATAT	16	6	+	Brassica napus	core promoter element around -30 of transcription start
VviSAD-1	TATA-box	TATATA	17	6	+	Arabidopsis thaliana	core promoter element around -30 of transcription start
VviSAD-1	TATA-box	ATATAT	18	6	+	Brassica napus	core promoter element around -30 of transcription start
VviSAD-1	TATA-box	TATA	19	4	+	Arabidopsis thaliana	core promoter element around -30 of transcription start
VviSAD-1	TATA-box	ATTATA	227	6	+	Brassica napus	core promoter element around -30 of transcription start
VviSAD-1	TATA-box	TATAA	228	5	-	Arabidopsis thaliana	core promoter element around -30 of transcription start
VviSAD-1	TATA-box	TATA	229	4	+	Arabidopsis thaliana	core promoter element around -30 of transcription start
[truncated: 805 more rows]
